# Supplementary material for: LC-MS/MS metabolomics-facilitated identification of the active compounds responsible for anti-allergic activity of the ethanol extract of Xenostegia tridentata
Source: PLoS One. 2022 Apr 15;17(4):e0265505. doi: 10.1371/journal.pone.0265505 (PMC9012362; doi:10.1371/journal.pone.0265505)
Supplement: S2 Table — (XLSX) [file pone.0265505.s004.xlsx]

## Sheet: library
Phytochemical Compounds reported in M. Tridentata or plants in the same family					116 compounds
Key word	Merremia Tridentata, Xenostegia tridentata, Convolvulaceae													Merremia Tridentata
Code	Name	Chemical Formula	Molecular Weight	M+H	M-H	Structure	InChlKey	CAS Number	IUPAC Name	Common Name	Chem Spider ID	chem spider link	Plant Species	References		Reported Activities	References		mzCloud	mzCloud	mzCloud	mzCloud	mzCloud	METLIN
																			Yes	No	ESI Positive	ESI Neg	optimal HCD	Mode	Optimal Voltage
																								ESI-QTOF	Positive	Negative
C001	luteolin	C15H10O6	286.047	287.055	285.04		IQPNAANSBPBGFQ-UHFFFAOYSA-N	491-70-3	2-(3,4-Dihydroxyphenyl)-5,7-dihydroxy-4H-chromen-4-one	Luteolin	4444102	ChemSpider-Luteolin	Merremia Tridentata	Kamble, S., Kamble, V.S. 2017. Antiinflammatory activity of the methanolic root extract of Merremia tridentata (L.) Hall. F. Journal of Pharmacognosy and Phytochemistry. 6(1), 470-471.; Nair, G.G., Daniel, M., Sabnis, S.D. 1986. Chemosystematics of Ipomeea linn and some related area. Current Science. 55(19), 961-965.	#18,#20	Anti-inflammatory	Kamble, S., Kamble, V.S. 2017. Antiinflammatory activity of the methanolic root extract of Merremia tridentata (L.) Hall. F. Journal of Pharmacognosy and Phytochemistry. 6(1), 470-471.	#20	Yes	N/A	Yes	Yes	80 NCE +	ESI +, -	max at 40V, 100% parent ion	25 V
C002	diosmetin	C16H12O6	300.063	301.071	299.056		MBNGWHIJMBWFHU-UHFFFAOYSA-N	520-34-3	5,7-Dihydroxy-2-(3-hydroxy-4-methoxyphenyl)-4H-chromen-4-one	Vitamin P, Diosmetin	4444931	ChemSpider-Diosmetin	Merremia Tridentata	Kamble, S., Kamble, V.S. 2017. Antiinflammatory activity of the methanolic root extract of Merremia tridentata (L.) Hall. F. Journal of Pharmacognosy and Phytochemistry. 6(1), 470-471.; Krishnappa, A.L., Seetharama, T.R. 1992. Flavonoids of Merremia tridentata. Fitoterapia. 63(2), 189-190.; Neyanila, S.K., Prakash Yoganandam, G., Gopal, V. 2013. Preliminary phytochemical and pharmacognostical sta…	#20,#22,#30	Anti-inflammatory	Kamble, S., Kamble, V.S. 2017. Antiinflammatory activity of the methanolic root extract of Merremia tridentata (L.) Hall. F. Journal of Pharmacognosy and Phytochemistry. 6(1), 470-471.	20	Yes	N/A	yes	no	50/60 NCE +	ESI +, -	25 V	20 V
C003	lutoelin-7-O-β-D-glucoside	C21H20O11	448.1	449.108	447.093		PEFNSGRTCBGNAN-QNDFHXLGSA-N	5373-11-5	7-(β-D-glucopyranosyloxy)-5-hydroxy-2-(3,4-dihydroxyphenyl)-4H-chromen-4-one	Cynaroside	CHEBI:27994	CHEBI-luteolin 7-O-β-D-glucoside	Merremia Tridentata	Kamble, S., Kamble, V.S. 2017. Antiinflammatory activity of the methanolic root extract of Merremia tridentata (L.) Hall. F. Journal of Pharmacognosy and Phytochemistry. 6(1), 470-471.; Krishnappa, A.L., Seetharama, T.R. 1992. Flavonoids of Merremia tridentata. Fitoterapia. 63(2), 189-190.; Neyanila, S.K., Prakash Yoganandam, G., Gopal, V. 2013. Preliminary phytochemical and pharmacognostical sta…	#20,#22,#30	Anti-inflammatory	Kamble, S., Kamble, V.S. 2017. Antiinflammatory activity of the methanolic root extract of Merremia tridentata (L.) Hall. F. Journal of Pharmacognosy and Phytochemistry. 6(1), 470-471.	20	yes	N/A	yes	no	10 NCE +	No	N/A	N/A
C004	diosmetin-7-O-β-D-glucoside	C22H22O11	462.116	463.123	461.109		WKUHPOMCLBLCOV-MIUGBVLSSA-N	20126-59-4	5-hydroxy-2-(3-hydroxy-4-methoxyphenyl)-7-[(2S,3R,4S,5S,6R)-3,4,5-trihydroxy-6-(hydroxymethyl)oxan-2-yl]oxychromen-4-one	Diosmetol 7-glucoside	PubChem CID: 11016019	PubChem-Diosmetol 7-glucoside	Merremia Tridentata	Kamble, S., Kamble, V.S. 2017. Antiinflammatory activity of the methanolic root extract of Merremia tridentata (L.) Hall. F. Journal of Pharmacognosy and Phytochemistry. 6(1), 470-471.; Krishnappa, A.L., Seetharama, T.R. 1992. Flavonoids of Merremia tridentata. Fitoterapia. 63(2), 189-190.; Neyanila, S.K., Prakash Yoganandam, G., Gopal, V. 2013. Preliminary phytochemical and pharmacognostical sta…	#20,#22,#30	Anti-inflammatory	Kamble, S., Kamble, V.S. 2017. Antiinflammatory activity of the methanolic root extract of Merremia tridentata (L.) Hall. F. Journal of Pharmacognosy and Phytochemistry. 6(1), 470-471.	20	N/A	no	N/A	N/A	N/A	No	N/A	N/A
C005	7-O-methyl apigenine	C16H12O5	284.068	285.076	283.061		JPMYFOBNRRGFNO-UHFFFAOYSA-N	437-64-9	5-Hydroxy-2-(4-hydroxyphenyl)-7-methoxy-4H-chromen-4-one	Genkwanin	4444936	ChemSpider-Genkwanin	Merremia Tridentata	Kamble, S., Kamble, V.S. 2017. Antiinflammatory activity of the methanolic root extract of Merremia tridentata (L.) Hall. F. Journal of Pharmacognosy and Phytochemistry. 6(1), 470-471.; Nair, G.G., Daniel, M., Sabnis, S.D. 1986. Chemosystematics of Ipomeea linn and some related area. Current Science. 55(19), 961-965.	#18,#20	Anti-inflammatory	Kamble, S., Kamble, V.S. 2017. Antiinflammatory activity of the methanolic root extract of Merremia tridentata (L.) Hall. F. Journal of Pharmacognosy and Phytochemistry. 6(1), 470-471.	20	N/A	no	N/A	N/A	N/A	No	N/A	N/A
C006	chlorogenic acid	C16H18O9	354.095	355.102	353.088		CWVRJTMFETXNAD-JUHZACGLSA-N	327-97-9	(1S,3R,4R,5R)-3-{[(2E)-3-(3,4-Dihydroxyphenyl)-2-propenoyl]oxy}-1,4,5-trihydroxycyclohexanecarboxylic acid	Chlorogenic acid	1405788	ChemSpider-Chlorogenic Acid	Merremia Tridentata	Kamble, S., Kamble, V.S. 2017. Antiinflammatory activity of the methanolic root extract of Merremia tridentata (L.) Hall. F. Journal of Pharmacognosy and Phytochemistry. 6(1), 470-471.	#20	Anti-inflammatory	Kamble, S., Kamble, V.S. 2017. Antiinflammatory activity of the methanolic root extract of Merremia tridentata (L.) Hall. F. Journal of Pharmacognosy and Phytochemistry. 6(1), 470-471.	20	yes	N/A	yes	N/A	40 NCE +	ESI +, -	10 V	10 V
C007	p-hydroxy benzoic acid	C7H6O3	138.031	139.039	137.024		FJKROLUGYXJWQN-UHFFFAOYSA-N	99-96-7	4-Hydroxybenzoic acid	Benzoic acid, 4-hydroxy-	132	ChemSpider-p-hydroxy Benzoic Acid	Merremia Tridentata	Kamble, S., Kamble, V.S. 2017. Antiinflammatory activity of the methanolic root extract of Merremia tridentata (L.) Hall. F. Journal of Pharmacognosy and Phytochemistry. 6(1), 470-471.; Nair, G.G., Daniel, M., Sabnis, S.D. 1986. Chemosystematics of Ipomeea linn and some related area. Current Science. 55(19), 961-965.	#18,#20	Anti-inflammatory	Kamble, S., Kamble, V.S. 2017. Antiinflammatory activity of the methanolic root extract of Merremia tridentata (L.) Hall. F. Journal of Pharmacognosy and Phytochemistry. 6(1), 470-471.	20	yes	N/A	no	N/A	100 NCE -	No	N/A	N/A
C008	gentisic acid	C7H6O4	154.026	155.034	153.019		WXTMDXOMEHJXQO-UHFFFAOYSA-N	490-79-9	2,5-Dihydroxybenzoic acid	gentisic acid	3350	ChemSpider-Gentisic Acid	Merremia Tridentata	Kamble, S., Kamble, V.S. 2017. Antiinflammatory activity of the methanolic root extract of Merremia tridentata (L.) Hall. F. Journal of Pharmacognosy and Phytochemistry. 6(1), 470-471.; Nair, G.G., Daniel, M., Sabnis, S.D. 1986. Chemosystematics of Ipomeea linn and some related area. Current Science. 55(19), 961-965.	#18,#20	Anti-inflammatory	Kamble, S., Kamble, V.S. 2017. Antiinflammatory activity of the methanolic root extract of Merremia tridentata (L.) Hall. F. Journal of Pharmacognosy and Phytochemistry. 6(1), 470-471.	20	yes	N/A	yes	N/A	30 NCE +	ESI -	N/A	15 V
C009	2-hydroxy 4-methoxy benzoic acid	C8H8O4	168.042	169.05	167.035		MRIXVKKOHPQOFK-UHFFFAOYSA-N	50-85-1	2-Hydroxy-4-methoxybenzoic acid	4-Methoxysalicylic acid	67776	4-Methoxysalicylic Acid	Merremia Tridentata	Kamble, S., Kamble, V.S. 2017. Antiinflammatory activity of the methanolic root extract of Merremia tridentata (L.) Hall. F. Journal of Pharmacognosy and Phytochemistry. 6(1), 470-471.; Nair, G.G., Daniel, M., Sabnis, S.D. 1986. Chemosystematics of Ipomeea linn and some related area. Current Science. 55(19), 961-965.	#18,#20	Anti-inflammatory	Kamble, S., Kamble, V.S. 2017. Antiinflammatory activity of the methanolic root extract of Merremia tridentata (L.) Hall. F. Journal of Pharmacognosy and Phytochemistry. 6(1), 470-471.	20	N/A	no	N/A	N/A	N/A	No	N/A	N/A
C010	vanillic acid	C8H8O4	168.042	169.05	167.035		WKOLLVMJNQIZCI-UHFFFAOYSA-N	121-34-6	4-Hydroxy-3-methoxybenzoic acid	Vanillic acid	8155	ChemSpider-Vanillic Acid	Merremia Tridentata	Kamble, S., Kamble, V.S. 2017. Antiinflammatory activity of the methanolic root extract of Merremia tridentata (L.) Hall. F. Journal of Pharmacognosy and Phytochemistry. 6(1), 470-471.; Nair, G.G., Daniel, M., Sabnis, S.D. 1986. Chemosystematics of Ipomeea linn and some related area. Current Science. 55(19), 961-965.	#18,#20	Anti-inflammatory	Kamble, S., Kamble, V.S. 2017. Antiinflammatory activity of the methanolic root extract of Merremia tridentata (L.) Hall. F. Journal of Pharmacognosy and Phytochemistry. 6(1), 470-471.	20	yes	N/A	no	yes	90 NCE -	ESI +	10 V	N/A
C011	syringic acid	C9H10O5	198.052	199.06	197.045		JMSVCTWVEWCHDZ-UHFFFAOYSA-N	530-57-4	4-Hydroxy-3,5-dimethoxybenzoic acid	Syringic acid	10289	ChemSpider-Syringic Acid	Merremia Tridentata	Kamble, S., Kamble, V.S. 2017. Antiinflammatory activity of the methanolic root extract of Merremia tridentata (L.) Hall. F. Journal of Pharmacognosy and Phytochemistry. 6(1), 470-471.; Nair, G.G., Daniel, M., Sabnis, S.D. 1986. Chemosystematics of Ipomeea linn and some related area. Current Science. 55(19), 961-965.	#18,#20	Anti-inflammatory	Kamble, S., Kamble, V.S. 2017. Antiinflammatory activity of the methanolic root extract of Merremia tridentata (L.) Hall. F. Journal of Pharmacognosy and Phytochemistry. 6(1), 470-471.	20	yes	N/A	yes	yes	30 NCE +	ESI +, -	10 V	15 V
C012	Phloretic acid	C9H10O3	166.062	167.07	165.056		NMHMNPHRMNGLLB-UHFFFAOYSA-N	501-97-3	3-(4-Hydroxyphenyl)propanoic acid	Phloretic acid, Desaminotyrosine	9965	ChemSpider-Phloretic Acid	Merremia Tridentata	Kamble, S., Kamble, V.S. 2017. Antiinflammatory activity of the methanolic root extract of Merremia tridentata (L.) Hall. F. Journal of Pharmacognosy and Phytochemistry. 6(1), 470-471.	#20	Anti-inflammatory	Kamble, S., Kamble, V.S. 2017. Antiinflammatory activity of the methanolic root extract of Merremia tridentata (L.) Hall. F. Journal of Pharmacognosy and Phytochemistry. 6(1), 470-471.	20	yes	N/A	no	yes	150 NCE -	No	N/A	N/A
C013	proanthocyanidins	C30H26O13	594.137	595.145	593.13		HGVVOUNEGQIPMS-UHFFFAOYSA-N	4852-22-6	2-(3,4-Dihydroxyphenyl)-2-{[2-(3,4-dihydroxyphenyl)-5,7-dihydroxy-3,4-dihydro-2H-chromen-3-yl]oxy}-3,4,5,7-chromanetetrol	Procyanidin	97011	ChemSpider-Proanthocyanidins	Merremia Tridentata	Kamble, S., Kamble, V.S. 2017. Antiinflammatory activity of the methanolic root extract of Merremia tridentata (L.) Hall. F. Journal of Pharmacognosy and Phytochemistry. 6(1), 470-471.; Nair, G.G., Daniel, M., Sabnis, S.D. 1986. Chemosystematics of Ipomeea linn and some related area. Current Science. 55(19), 961-965.	#20, #18	Anti-inflammatory	Kamble, S., Kamble, V.S. 2017. Antiinflammatory activity of the methanolic root extract of Merremia tridentata (L.) Hall. F. Journal of Pharmacognosy and Phytochemistry. 6(1), 470-471.	20	N/A	no	N/A	N/A	N/A	No	N/A	N/A
C014	hygrine	C8H15NO	141.115	142.123	140.108		ADKXZIOQKHHDNQ-MRVPVSSYSA-N	496-49-1	1-[(2R)-1-Methyl-2-pyrrolidinyl]acetone	hygrine	389762	ChemSpider-Hygrine	Merremia Tridentata	Kamble, S., Kamble, V.S. 2017. Antiinflammatory activity of the methanolic root extract of Merremia tridentata (L.) Hall. F. Journal of Pharmacognosy and Phytochemistry. 6(1), 470-471.	#20	Anti-inflammatory	Kamble, S., Kamble, V.S. 2017. Antiinflammatory activity of the methanolic root extract of Merremia tridentata (L.) Hall. F. Journal of Pharmacognosy and Phytochemistry. 6(1), 470-471.	20	N/A	no	N/A	N/A	N/A	No	N/A	N/A
C015	nicotine	C10H14N2	162.115	163.123	161.108		SNICXCGAKADSCV-JTQLQIEISA-N	54-11-5	3-[(2S)-1-Methyl-2-pyrrolidinyl]pyridine	Nicotine	80863	ChemSpider-Nicotine	Merremia Tridentata	Kamble, S., Kamble, V.S. 2017. Antiinflammatory activity of the methanolic root extract of Merremia tridentata (L.) Hall. F. Journal of Pharmacognosy and Phytochemistry. 6(1), 470-471.	#20	Anti-inflammatory	Kamble, S., Kamble, V.S. 2017. Antiinflammatory activity of the methanolic root extract of Merremia tridentata (L.) Hall. F. Journal of Pharmacognosy and Phytochemistry. 6(1), 470-471.	20	yes	N/A	yes	no	60 NCE +	ESI +	20 V	N/A
C016	dodecanoic acid	C12H24O2	200.177	201.185	199.17		POULHZVOKOAJMA-UHFFFAOYSA-N	143-07-7	(113C)dodecanoic acid	lauric acid	3756	ChemSpider-Dodecanoic Acid	Merremia Tridentata	Thirunavukkarasu, K., Rajkumar, P., Selvaraj, S., Kumaresan, S. 2016. Spectroscopic identification and GC-MS Analysis of tridentata roots for Anti diabetic and anti bacterial drug identificationMerremia. International Journal of TechnoChem Research. 2(3), 165-168.	#21	Anti-bacterial, Anti-viral, Antioxidant	Thirunavukkarasu, K., Rajkumar, P., Selvaraj, S., Kumaresan, S. 2016. Spectroscopic identification and GC-MS Analysis of tridentata roots for Anti diabetic and anti bacterial drug identificationMerremia. International Journal of TechnoChem Research. 2(3), 165-168.	21	yes	N/A	no	yes	60 NCE -	ESI +, -	10 V	30 V
C017	nonanoic acid methyl ester	C10H20O2	172.146	173.154	171.139		IJXHLVMUNBOGRR-UHFFFAOYSA-N	1731-84-6	Methyl nonanoate	Nonanoic acid, methyl ester	14846	ChemSpider-Methyl nonanoate	Merremia Tridentata	Thirunavukkarasu, K., Rajkumar, P., Selvaraj, S., Kumaresan, S. 2016. Spectroscopic identification and GC-MS Analysis of tridentata roots for Anti diabetic and anti bacterial drug identificationMerremia. International Journal of TechnoChem Research. 2(3), 165-168.	#21	Anti-cancer	Thirunavukkarasu, K., Rajkumar, P., Selvaraj, S., Kumaresan, S. 2016. Spectroscopic identification and GC-MS Analysis of tridentata roots for Anti diabetic and anti bacterial drug identificationMerremia. International Journal of TechnoChem Research. 2(3), 165-168.	21	N/A	no	N/A	N/A	N/A	No	N/A	N/A
C018	neophytadiene	C20H38	278.297	279.305	277.29		NIDGCIPAMWNKOA-UHFFFAOYSA-N	504-96-1	7,11,15-Trimethyl-3-methylene-1-hexadecene	Neophytadiene	10014	ChemSpider-Neophytadiene	Ipomoea carnea	Ambika, A.P., Nair, S.N. 2017. Wound Healing Activity of Plants from the Convolvulaceae Family. Advances in wound care. 8(1), 28-37.; Sahayaraj, K., Ravi, C. 2008. Preliminary phytochemistry of Ipomea carnea Jacq. And Vitex Egundo Linn. Leaves. International Journal of Chemical Sciences. 6, 1-6.	#19, #33				N/A	no	N/A	N/A	N/A	No	N/A	N/A
C019	1- decanol	C10H22O	158.167	159.174	157.16		MWKFXSUHUHTGQN-UHFFFAOYSA-N	112-30-1	1-Decanol	Decanol, Decan-1-ol	7882	ChemSpider-Decanol	Ipomoea carnea	Ambika, A.P., Nair, S.N. 2017. Wound Healing Activity of Plants from the Convolvulaceae Family. Advances in wound care. 8(1), 28-37.; Sahayaraj, K., Ravi, C. 2008. Preliminary phytochemistry of Ipomea carnea Jacq. And Vitex Egundo Linn. Leaves. International Journal of Chemical Sciences. 6, 1-6.	#19, #33				N/A	no	N/A	N/A	N/A	No	N/A	N/A
C020	myristic acid	C14H28O2	228.208	229.216	227.202		TUNFSRHWOTWDNC-UHFFFAOYSA-N	544-63-8	myristic acid	Tetradecanoic acid	10539	ChemSpider-Tetradecanoic Acid	Ipomoea carnea	Ambika, A.P., Nair, S.N. 2017. Wound Healing Activity of Plants from the Convolvulaceae Family. Advances in wound care. 8(1), 28-37.; Sahayaraj, K., Ravi, C. 2008. Preliminary phytochemistry of Ipomea carnea Jacq. And Vitex Egundo Linn. Leaves. International Journal of Chemical Sciences. 6, 1-6.	#19, #33				yes	N/A	no	yes	50 NCE -	ESI +, -	10 V	> 20 V
C021	pentadecane	C15H32	212.25	213.258	211.243		YCOZIPAWZNQLMR-UHFFFAOYSA-N	629-62-9	Pentadecane	Pentadecane	11885	ChemSpider-Pentadecane	Ipomoea carnea	Ambika, A.P., Nair, S.N. 2017. Wound Healing Activity of Plants from the Convolvulaceae Family. Advances in wound care. 8(1), 28-37.; Sahayaraj, K., Ravi, C. 2008. Preliminary phytochemistry of Ipomea carnea Jacq. And Vitex Egundo Linn. Leaves. International Journal of Chemical Sciences. 6, 1-6.	#19, #33				N/A	no	N/A	N/A	N/A	No	N/A	N/A
C022	1-iodo2-methylundecane	C12H25I	296.1	297.107	295.093		RTWBFGUVCAVDFO-UHFFFAOYSA-N	73105-67-6	1-iodo-2-methylundecane	1-iodo-2-methylundecane	PubChem CID: 545590	PubChem-1-iodo2-methylundecane	Ipomoea carnea	Ambika, A.P., Nair, S.N. 2017. Wound Healing Activity of Plants from the Convolvulaceae Family. Advances in wound care. 8(1), 28-37.; Sahayaraj, K., Ravi, C. 2008. Preliminary phytochemistry of Ipomea carnea Jacq. And Vitex Egundo Linn. Leaves. International Journal of Chemical Sciences. 6, 1-6.	#19, #33				N/A	no	N/A	N/A	N/A	No	N/A	N/A
C023	trans-caryophyllene	C15H24	204.187	205.195	203.18		NPNUFJAVOOONJE-GFUGXAQUSA-N	87-44-5	(1R,9S)-4,11,11-Trimethyl-8-methylenebicyclo[7.2.0]undec-4-ene	Caryophyllene	4444848	ChemSpider-Caryophyllene	Ipomoea carnea	Ambika, A.P., Nair, S.N. 2017. Wound Healing Activity of Plants from the Convolvulaceae Family. Advances in wound care. 8(1), 28-37.; Sahayaraj, K., Ravi, C. 2008. Preliminary phytochemistry of Ipomea carnea Jacq. And Vitex Egundo Linn. Leaves. International Journal of Chemical Sciences. 6, 1-6.	#19, #33				N/A	no	N/A	N/A	N/A	APCI +	10 V	N/A
C024	eicosane	C20H42	282.328	283.336	281.321		CBFCDTFDPHXCNY-UHFFFAOYSA-N	112-95-8	Icosane	Icosane	7929	ChemSpider-Icosane	Ipomoea carnea	Ambika, A.P., Nair, S.N. 2017. Wound Healing Activity of Plants from the Convolvulaceae Family. Advances in wound care. 8(1), 28-37.; Sahayaraj, K., Ravi, C. 2008. Preliminary phytochemistry of Ipomea carnea Jacq. And Vitex Egundo Linn. Leaves. International Journal of Chemical Sciences. 6, 1-6.	#19, #33				N/A	no	N/A	N/A	N/A	APCI +	10 V	N/A
C025	crotonic acid	C4H6O2	86.0362	87.0441	85.0295		LDHQCZJRKDOVOX-NSCUHMNNSA-N	107-93-7	2-butenoic acid	crotonic acid	552744	ChemSpider-Crotonic acid	Ipomoea carnea	Ambika, A.P., Nair, S.N. 2017. Wound Healing Activity of Plants from the Convolvulaceae Family. Advances in wound care. 8(1), 28-37.; Sahayaraj, K., Ravi, C. 2008. Preliminary phytochemistry of Ipomea carnea Jacq. And Vitex Egundo Linn. Leaves. International Journal of Chemical Sciences. 6, 1-6.	#19, #33				yes	N/A	yes	yes	190 NCE +	No	N/A	N/A
C026	cholestan-3-one	C27H46O	386.354	387.362	385.348		PESKGJQREUXSRR-UHFFFAOYSA-N	566-88-1	10,13-dimethyl-17-(6-methylheptan-2-yl)-1,2,4,5,6,7,8,9,11,12,14,15,16,17-tetradecahydrocyclopenta[a]phenanthren-3-one	cholestan-3-one	77468	ChemSpider-Cholestan-3-one	Ipomoea carnea	Ambika, A.P., Nair, S.N. 2017. Wound Healing Activity of Plants from the Convolvulaceae Family. Advances in wound care. 8(1), 28-37.; Sahayaraj, K., Ravi, C. 2008. Preliminary phytochemistry of Ipomea carnea Jacq. And Vitex Egundo Linn. Leaves. International Journal of Chemical Sciences. 6, 1-6.	#19, #33				N/A	no	N/A	N/A	N/A	ESI +	20 V	N/A
C027	lupeol	C30H50O	426.386	427.393	425.379		MQYXUWHLBZFQQO-QGTGJCAVSA-N	545-47-1	(3β)-Lup-20(29)-en-3-ol	Lupeol	228079	http://www.chemspider.com/Chemical-Structure.228079.html?rid=9f23d00e-e78a-46ab-9954-634d1388cb3e&page_num=0	Evolvulus alsinoides	Ambika, A.P., Nair, S.N. 2017. Wound Healing Activity of Plants from the Convolvulaceae Family. Advances in wound care. 8(1), 28-37.; Elangovan, K., Supriya, K., Murugesan, K., Aravind, R. 2013. Screening of Phytochemicals and In vitro Antioxidant of Evolvulus alsinoides L.activity. Journal of Academia and Industrial Research. 2(4), 230-234.; Zahir, H.A.,Kumaresan, S. 2015. GC–MS Analysis and phy…	#19,#23,#34				yes	N/A	yes	no	20 NCE	ESI +, -	20 V	> 40 V
C028	betulin	C30H50O2	442.381	443.388	441.374		FVWJYYTZTCVBKE-ROUWMTJPSA-N	473-98-3	(3β)-Lup-20(29)-ene-3,28-diol	betulin	65272	ChemSpider-Betulin	Evolvulus alsinoides	Ambika, A.P., Nair, S.N. 2017. Wound Healing Activity of Plants from the Convolvulaceae Family. Advances in wound care. 8(1), 28-37.; Elangovan, K., Supriya, K., Murugesan, K., Aravind, R. 2013. Screening of Phytochemicals and In vitro Antioxidant of Evolvulus alsinoides L.activity. Journal of Academia and Industrial Research. 2(4), 230-234.; Zahir, H.A.,Kumaresan, S. 2015. GC–MS Analysis and phy…	#19,#23,#34				yes	N/A	yes	no	20 NCE	ESI +	30V	N/A
C029	viridiflorol	C15H26O	222.198	223.206	221.191		AYXPYQRXGNDJFU-IMNVLQEYSA-N	552-02-3	(1aR,4S,4aS,7R,7aS,7bS)-1,1,4,7-Tetramethyldecahydro-1H-cyclopropa[e]azulen-4-ol	viridiflorol	10168919	ChemSpider-Viridiflorol	Evolvulus alsinoides	Ambika, A.P., Nair, S.N. 2017. Wound Healing Activity of Plants from the Convolvulaceae Family. Advances in wound care. 8(1), 28-37.; Elangovan, K., Supriya, K., Murugesan, K., Aravind, R. 2013. Screening of Phytochemicals and In vitro Antioxidant of Evolvulus alsinoides L.activity. Journal of Academia and Industrial Research. 2(4), 230-234.; Zahir, H.A.,Kumaresan, S. 2015. GC–MS Analysis and phy…	#19,#23,#34				N/A	no	N/A	N/A	N/A	No	N/A	N/A
C030	glycerol	C3H8O	60.057	61.0648	59.0502		PEDCQBHIVMGVHV-UHFFFAOYSA-N	56-81-5	1,3-Propanediol	Glyceol	733	ChemSpider-Glyceol	Evolvulus alsinoides	Ambika, A.P., Nair, S.N. 2017. Wound Healing Activity of Plants from the Convolvulaceae Family. Advances in wound care. 8(1), 28-37.; Elangovan, K., Supriya, K., Murugesan, K., Aravind, R. 2013. Screening of Phytochemicals and In vitro Antioxidant of Evolvulus alsinoides L.activity. Journal of Academia and Industrial Research. 2(4), 230-234.; Zahir, H.A.,Kumaresan, S. 2015. GC–MS Analysis and phy…	#19,#23,#34				N/A	no	N/A	N/A	N/A	ESI +,-	5V	5V
C031	anthocyanidin	C15H11O+	207.08	208.088	206.074		NWKFECICNXDNOQ-UHFFFAOYSA-N	1029-12-2	2-Phenylchromenium	anthocyanidin, flavylium	128674	ChemSpider-Anthocyanidin	Evolvulus alsinoides	Ambika, A.P., Nair, S.N. 2017. Wound Healing Activity of Plants from the Convolvulaceae Family. Advances in wound care. 8(1), 28-37.; Elangovan, K., Supriya, K., Murugesan, K., Aravind, R. 2013. Screening of Phytochemicals and In vitro Antioxidant of Evolvulus alsinoides L.activity. Journal of Academia and Industrial Research. 2(4), 230-234.; Zahir, H.A.,Kumaresan, S. 2015. GC–MS Analysis and phy…	#19,#23,#34				N/A	no	N/A	N/A	N/A	No	N/A	N/A
C032	1,2,4-butanetriol	C4H10O3	106.062	107.07	105.056		ARXKVVRQIIOZGF-UHFFFAOYSA-N	3068-00-6	1,2,4-Butanetriol	1,2,4-Butanetriol	17287	ChemSpider-1,2,4-Butanetriol	Evolvulus alsinoides	Ambika, A.P., Nair, S.N. 2017. Wound Healing Activity of Plants from the Convolvulaceae Family. Advances in wound care. 8(1), 28-37.; Elangovan, K., Supriya, K., Murugesan, K., Aravind, R. 2013. Screening of Phytochemicals and In vitro Antioxidant of Evolvulus alsinoides L.activity. Journal of Academia and Industrial Research. 2(4), 230-234.; Zahir, H.A.,Kumaresan, S. 2015. GC–MS Analysis and phy…	#19,#23,#34				N/A	no	N/A	N/A	N/A	No	N/A	N/A
C033	n-hexadecanoic acid	C16H32O2	256.24	257.248	255.233		IPCSVZSSVZVIGE-UHFFFAOYSA-N	57-10-3	Hexadecanoic acid	Palmitic Acid	960	Chempider-Palmitic Acid	Evolvulus alsinoides	Ambika, A.P., Nair, S.N. 2017. Wound Healing Activity of Plants from the Convolvulaceae Family. Advances in wound care. 8(1), 28-37.; Elangovan, K., Supriya, K., Murugesan, K., Aravind, R. 2013. Screening of Phytochemicals and In vitro Antioxidant of Evolvulus alsinoides L.activity. Journal of Academia and Industrial Research. 2(4), 230-234.; Zahir, H.A.,Kumaresan, S. 2015. GC–MS Analysis and phy…	#19,#23,#34				N/A	no	N/A	N/A	N/A	ESI +,-	20 V	30 V
C034	quinic acid	C7H12O6	192.063	193.071	191.056		AAWZDTNXLSGCEK-WYWMIBKRSA-N	77-95-2	(1S,3R,4S,5R)-1,3,4,5-Tetrahydroxycyclohexanecarboxylic acid	D-(−)-Quinic acid	10246715	ChemSpider-Quinic acid	Evolvulus alsinoides	Ambika, A.P., Nair, S.N. 2017. Wound Healing Activity of Plants from the Convolvulaceae Family. Advances in wound care. 8(1), 28-37.; Elangovan, K., Supriya, K., Murugesan, K., Aravind, R. 2013. Screening of Phytochemicals and In vitro Antioxidant of Evolvulus alsinoides L.activity. Journal of Academia and Industrial Research. 2(4), 230-234.; Zahir, H.A.,Kumaresan, S. 2015. GC–MS Analysis and phy…	#19,#23,#34				yes	N/A	yes	yes	20 NCE	ESI -	30 V	N/A
C035	1-[2-(2-methoxy-1-methylethoxy)-1- methylethoxy]-2-propanol	C10H22O4	206.151	207.159	205.145		HPFDGTFXAVIVTH-UHFFFAOYSA-N	20324-33-8	1-({1-[(1-Methoxy-2-propanyl)oxy]-2-propanyl}oxy)-2-propanol	Tri(propylene glycol) methyl ether	27970, PubChem CID: 30111	ChemSpider-27970	Evolvulus alsinoides	Ambika, A.P., Nair, S.N. 2017. Wound Healing Activity of Plants from the Convolvulaceae Family. Advances in wound care. 8(1), 28-37.; Elangovan, K., Supriya, K., Murugesan, K., Aravind, R. 2013. Screening of Phytochemicals and In vitro Antioxidant of Evolvulus alsinoides L.activity. Journal of Academia and Industrial Research. 2(4), 230-234.; Zahir, H.A.,Kumaresan, S. 2015. GC–MS Analysis and phy…	#19,#23,#34				N/A	no	N/A	N/A	N/A	No	N/A	N/A
C036	squalene	C30H50	410.392	411.399	409.384		YYGNTYWPHWGJRM-AAJYLUCBSA-N	111-02-4	(6E,10E,14E,18E)-2,6,10,15,19,23-Hexamethyl-2,6,10,14,18,22-tetracosahexaene	Squalene	553635	ChemSpider-Squalene	Evolvulus alsinoides	Ambika, A.P., Nair, S.N. 2017. Wound Healing Activity of Plants from the Convolvulaceae Family. Advances in wound care. 8(1), 28-37.; Elangovan, K., Supriya, K., Murugesan, K., Aravind, R. 2013. Screening of Phytochemicals and In vitro Antioxidant of Evolvulus alsinoides L.activity. Journal of Academia and Industrial Research. 2(4), 230-234.; Zahir, H.A.,Kumaresan, S. 2015. GC–MS Analysis and phy…	#19,#23,#34				N/A	no	N/A	N/A	N/A	ESI +	20 V	N/A
C037	phytol	C20H40O	296.308	297.315	295.301		BOTWFXYSPFMFNR-PYDDKJGSSA-N	150-86-7	(2E,7R,11R)-3,7,11,15-Tetramethyl-2-hexadecen-1-ol	Phytol	4444094	ChemSpider-Phytol	Evolvulus alsinoides	Ambika, A.P., Nair, S.N. 2017. Wound Healing Activity of Plants from the Convolvulaceae Family. Advances in wound care. 8(1), 28-37.; Elangovan, K., Supriya, K., Murugesan, K., Aravind, R. 2013. Screening of Phytochemicals and In vitro Antioxidant of Evolvulus alsinoides L.activity. Journal of Academia and Industrial Research. 2(4), 230-234.; Zahir, H.A.,Kumaresan, S. 2015. GC–MS Analysis and phy…	#19,#23,#34				N/A	no	N/A	N/A	N/A	APCI +	10 V	N/A
C038	9-octadecanoic acid	C18H36O2	284.272	285.279	283.264		QIQXTHQIDYTFRH-UHFFFAOYSA-N	57-11-4	9-Octadecenoic acid	Stearic acid	5091	ChemSpider-Stearic acid	Evolvulus alsinoides	Ambika, A.P., Nair, S.N. 2017. Wound Healing Activity of Plants from the Convolvulaceae Family. Advances in wound care. 8(1), 28-37.; Elangovan, K., Supriya, K., Murugesan, K., Aravind, R. 2013. Screening of Phytochemicals and In vitro Antioxidant of Evolvulus alsinoides L.activity. Journal of Academia and Industrial Research. 2(4), 230-234.; Zahir, H.A.,Kumaresan, S. 2015. GC–MS Analysis and phy…	#19,#23,#34				yes	N/A	yes	yes	30 NCE	No	N/A	N/A
C039	9-octadecenoate	C18H33O2	281.249	282.255	280.241		ZQPPMHVWECSIRJ-UHFFFAOYSA-M	N/A	9-Octadecenoate	9-Octadecenoate	82565	ChemSpider-9-Octadecenoate	Evolvulus alsinoides	Ambika, A.P., Nair, S.N. 2017. Wound Healing Activity of Plants from the Convolvulaceae Family. Advances in wound care. 8(1), 28-37.; Elangovan, K., Supriya, K., Murugesan, K., Aravind, R. 2013. Screening of Phytochemicals and In vitro Antioxidant of Evolvulus alsinoides L.activity. Journal of Academia and Industrial Research. 2(4), 230-234.; Zahir, H.A.,Kumaresan, S. 2015. GC–MS Analysis and phy…	#19,#23,#34				N/A	no	N/A	N/A	N/A	No	N/A	N/A
C040	copaene	C15H24	204.188	205.195	203.18		VLXDPFLIRFYIME-BTFPBAQTSA-N	3856-25-5	(1R,2S,6S,7S,8S)-8-Isopropyl-1,3-dimethyltricyclo[4.4.0.02,7]dec-3-ene	a-Copaene	10231594	ChemSpider-a-Copaene	Evolvulus alsinoides	Ambika, A.P., Nair, S.N. 2017. Wound Healing Activity of Plants from the Convolvulaceae Family. Advances in wound care. 8(1), 28-37.; Elangovan, K., Supriya, K., Murugesan, K., Aravind, R. 2013. Screening of Phytochemicals and In vitro Antioxidant of Evolvulus alsinoides L.activity. Journal of Academia and Industrial Research. 2(4), 230-234.; Zahir, H.A.,Kumaresan, S. 2015. GC–MS Analysis and phy…	#19,#23,#34				N/A	no	N/A	N/A	N/A	APCI +	10 V	N/A
C041	terpinolene	C10H16	136.126	137.132	135.118		MOYAFQVGZZPNRA-UHFFFAOYSA-N	586-62-9	4-Isopropylidene-1-methylcyclohexene	terpinolene	10979	ChemSpider-Terpinolene	Evolvulus alsinoides	Ambika, A.P., Nair, S.N. 2017. Wound Healing Activity of Plants from the Convolvulaceae Family. Advances in wound care. 8(1), 28-37.; Elangovan, K., Supriya, K., Murugesan, K., Aravind, R. 2013. Screening of Phytochemicals and In vitro Antioxidant of Evolvulus alsinoides L.activity. Journal of Academia and Industrial Research. 2(4), 230-234.; Zahir, H.A.,Kumaresan, S. 2015. GC–MS Analysis and phy…	#19,#23,#34				N/A	no	N/A	N/A	N/A	APCI +	10 V	N/A
C042	conhydrin	C7H7NO2	137.048	138.055	136.04		VDEUYMSGMPQMIK-UHFFFAOYSA-N	495-18-1	N-Hydroxybenzamide	benzhydroxamic acid	9891	ChemSpider-Benzhydroxamic Acid	Evolvulus alsinoides	Ambika, A.P., Nair, S.N. 2017. Wound Healing Activity of Plants from the Convolvulaceae Family. Advances in wound care. 8(1), 28-37.; Elangovan, K., Supriya, K., Murugesan, K., Aravind, R. 2013. Screening of Phytochemicals and In vitro Antioxidant of Evolvulus alsinoides L.activity. Journal of Academia and Industrial Research. 2(4), 230-234.; Zahir, H.A.,Kumaresan, S. 2015. GC–MS Analysis and phy…	#19,#23,#34				N/A	no	N/A	N/A	N/A	No	N/A	N/A
C043	bis(2-ethylhexyl) phthalate	C24H38O4	390.278	391.284	389.27		BJQHLKABXJIVAM-UHFFFAOYSA-N	117-81-7	bis(2-ethylhexyl) benzene-1,2-dicarboxylate	bis(2-ethylhexyl) phthalate	21106505	ChemSpider-bis(2-ethylhexyl) phthalate	Evolvulus alsinoides	Ambika, A.P., Nair, S.N. 2017. Wound Healing Activity of Plants from the Convolvulaceae Family. Advances in wound care. 8(1), 28-37.; Elangovan, K., Supriya, K., Murugesan, K., Aravind, R. 2013. Screening of Phytochemicals and In vitro Antioxidant of Evolvulus alsinoides L.activity. Journal of Academia and Industrial Research. 2(4), 230-234.; Zahir, H.A.,Kumaresan, S. 2015. GC–MS Analysis and phy…	#19,#23,#34				yes	N/A	yes	no	10 NCE	APCI +	5 V	N/A
C044	diethyl phthalate	C12H14O4	222.09	223.096	221.082		FLKPEMZONWLCSK-UHFFFAOYSA-N	84-66-2	diethyl benzene-1,2-dicarboxylate	diethyl phthalate	13837303	ChemSpider-diethyl phtalate	Evolvulus alsinoides	Ambika, A.P., Nair, S.N. 2017. Wound Healing Activity of Plants from the Convolvulaceae Family. Advances in wound care. 8(1), 28-37.; Elangovan, K., Supriya, K., Murugesan, K., Aravind, R. 2013. Screening of Phytochemicals and In vitro Antioxidant of Evolvulus alsinoides L.activity. Journal of Academia and Industrial Research. 2(4), 230-234.; Zahir, H.A.,Kumaresan, S. 2015. GC–MS Analysis and phy…	#19,#23,#34				yes	N/A	yes	no	10 NCE	No	N/A	N/A
C045	3,5-dihydroxy-6-methyl-2,3-dihydro-4Hpyran-4-one	C6H8O4	144.043	145.05	143.035		VOLMSPGWNYJHQQ-UHFFFAOYSA-N	28564-83-2	3,5-Dihydroxy-6-methyl-2,3-dihydro-4H-pyran-4-one	pyranone	106997	ChemSpider-Pyranone	Evolvulus alsinoides	Ambika, A.P., Nair, S.N. 2017. Wound Healing Activity of Plants from the Convolvulaceae Family. Advances in wound care. 8(1), 28-37.; Elangovan, K., Supriya, K., Murugesan, K., Aravind, R. 2013. Screening of Phytochemicals and In vitro Antioxidant of Evolvulus alsinoides L.activity. Journal of Academia and Industrial Research. 2(4), 230-234.; Zahir, H.A.,Kumaresan, S. 2015. GC–MS Analysis and phy…	#19,#23,#34				N/A	no	N/A	N/A	N/A	No	N/A	N/A
C046	ethyl icosanoate	C22H44O2	340.335	341.341	339.327		YBKSMWBLSBAFBQ-UHFFFAOYSA-N	18281-05-5;	ethyl icosanoate	Ethyl arachidate	26986	ChemSpider-Ethyl Arachidate	Evolvulus alsinoides	Ambika, A.P., Nair, S.N. 2017. Wound Healing Activity of Plants from the Convolvulaceae Family. Advances in wound care. 8(1), 28-37.; Elangovan, K., Supriya, K., Murugesan, K., Aravind, R. 2013. Screening of Phytochemicals and In vitro Antioxidant of Evolvulus alsinoides L.activity. Journal of Academia and Industrial Research. 2(4), 230-234.; Zahir, H.A.,Kumaresan, S. 2015. GC–MS Analysis and phy…	#19,#23,#34				N/A	no	N/A	N/A	N/A	No	N/A	N/A
C047	pyrogallol	C6H6O3	126.032	127.039	125.024		WQGWDDDVZFFDIG-UHFFFAOYSA-N	87-66-1	1,2,3-Benzenetriol	pyrogallol	13835557	ChemSpider-Pyrogallol	Evolvulus alsinoides	Ambika, A.P., Nair, S.N. 2017. Wound Healing Activity of Plants from the Convolvulaceae Family. Advances in wound care. 8(1), 28-37.; Elangovan, K., Supriya, K., Murugesan, K., Aravind, R. 2013. Screening of Phytochemicals and In vitro Antioxidant of Evolvulus alsinoides L.activity. Journal of Academia and Industrial Research. 2(4), 230-234.; Zahir, H.A.,Kumaresan, S. 2015. GC–MS Analysis and phy…	#19,#23,#34				yes	N/A	yes	yes	70 NCE	No	N/A	N/A
C048	triethyl (5-benzoyl-1H-pyrrol-2-yl) methanetricarboxylate	C21H23NO7	401.148	402.155	400.14		OCRWZUNHMLTTST-UHFFFAOYSA-N	136116-84-2	Triethyl (5-benzoyl-1H-pyrrol-2-yl)methanetricarboxylate	(5-benzoyl-1h-pyrrol-2-yl)methanetricarboxylic acid triethyl ester	9244582	ChemSpider-Triethyl (5-benzoyl-1H-pyrrol-2-yl)methanetricarboxylate	Evolvulus alsinoides	Ambika, A.P., Nair, S.N. 2017. Wound Healing Activity of Plants from the Convolvulaceae Family. Advances in wound care. 8(1), 28-37.; Elangovan, K., Supriya, K., Murugesan, K., Aravind, R. 2013. Screening of Phytochemicals and In vitro Antioxidant of Evolvulus alsinoides L.activity. Journal of Academia and Industrial Research. 2(4), 230-234.; Zahir, H.A.,Kumaresan, S. 2015. GC–MS Analysis and phy…	#19,#23,#34				N/A	no	N/A	N/A	N/A	No	N/A	N/A
C049	cycloheptatriene	C7H8	92.0631	93.0699	91.0553		CHVJITGCYZJHLR-UHFFFAOYSA-N	544-25-2	1,3,5-Cycloheptatriene	cycloheptatriene	10534	ChemSpider-Cycloheptatriene	Evolvulus alsinoides	Ambika, A.P., Nair, S.N. 2017. Wound Healing Activity of Plants from the Convolvulaceae Family. Advances in wound care. 8(1), 28-37.; Elangovan, K., Supriya, K., Murugesan, K., Aravind, R. 2013. Screening of Phytochemicals and In vitro Antioxidant of Evolvulus alsinoides L.activity. Journal of Academia and Industrial Research. 2(4), 230-234.; Zahir, H.A.,Kumaresan, S. 2015. GC–MS Analysis and phy…	#19,#23,#34				N/A	no	N/A	N/A	N/A	No	N/A	N/A
C050	1-(2-piperidinyl)-1-propanol	C8H17NO	143.132	144.138	142.124		VCCAAURNBULZRR-UHFFFAOYSA-N	495-20-5	1-(2-Piperidinyl)-1-propanol	Conhydrine	21247621	ChemSpider-Conhydrine	Evolvulus alsinoides	Ambika, A.P., Nair, S.N. 2017. Wound Healing Activity of Plants from the Convolvulaceae Family. Advances in wound care. 8(1), 28-37.; Elangovan, K., Supriya, K., Murugesan, K., Aravind, R. 2013. Screening of Phytochemicals and In vitro Antioxidant of Evolvulus alsinoides L.activity. Journal of Academia and Industrial Research. 2(4), 230-234.; Zahir, H.A.,Kumaresan, S. 2015. GC–MS Analysis and phy…	#19,#23,#34				N/A	no	N/A	N/A	N/A	No	N/A	N/A
C051	3-methylcyclopentane-1,2-diol	C6H12O2	116.084	117.091	115.076		KANFKJUPLALTDB-UHFFFAOYSA-N	27583-37-5	3-Methyl-1,2-cyclopentanediol	3-Methylcyclopentan-1,2-diol	31289	ChemSpider-3-Methylcyclopentan-1,2-diol	Evolvulus alsinoides	Ambika, A.P., Nair, S.N. 2017. Wound Healing Activity of Plants from the Convolvulaceae Family. Advances in wound care. 8(1), 28-37.; Elangovan, K., Supriya, K., Murugesan, K., Aravind, R. 2013. Screening of Phytochemicals and In vitro Antioxidant of Evolvulus alsinoides L.activity. Journal of Academia and Industrial Research. 2(4), 230-234.; Zahir, H.A.,Kumaresan, S. 2015. GC–MS Analysis and phy…	#19,#23,#34				N/A	no	N/A	N/A	N/A	No	N/A	N/A
C052	4-(3,6-dimethyl-3-heptanyl)phenol	C15H24O	220.183	221.19	219.175		BGLUSMSXKMBLFS-UHFFFAOYSA-N	142731-63-3	4-(3,6-Dimethyl-3-heptanyl)phenol	3,6,3-Nonylphenol	9496936	ChemSpider-4-(3,6-Dimethyl-3-heptanyl)phenol	Evolvulus alsinoides	Ambika, A.P., Nair, S.N. 2017. Wound Healing Activity of Plants from the Convolvulaceae Family. Advances in wound care. 8(1), 28-37.; Elangovan, K., Supriya, K., Murugesan, K., Aravind, R. 2013. Screening of Phytochemicals and In vitro Antioxidant of Evolvulus alsinoides L.activity. Journal of Academia and Industrial Research. 2(4), 230-234.; Zahir, H.A.,Kumaresan, S. 2015. GC–MS Analysis and phy…	#19,#23,#34				N/A	no	N/A	N/A	N/A	No	N/A	N/A
C053	cinnamaldehyde	C9H8O	132.058	133.065	131.05		KJPRLNWUNMBNBZ-QPJJXVBHSA-N	104-55-2	(2E)-3-Phenylacrylaldehyde	cinnamaldehyde	553117	ChemSpider-Cinnamaldehyde	Evolvulus alsinoides	Ambika, A.P., Nair, S.N. 2017. Wound Healing Activity of Plants from the Convolvulaceae Family. Advances in wound care. 8(1), 28-37.; Elangovan, K., Supriya, K., Murugesan, K., Aravind, R. 2013. Screening of Phytochemicals and In vitro Antioxidant of Evolvulus alsinoides L.activity. Journal of Academia and Industrial Research. 2(4), 230-234.; Zahir, H.A.,Kumaresan, S. 2015. GC–MS Analysis and phy…	#19,#23,#34				yes	N/A	yes	no	60 NCE	ESI +	15 V	N/A
C054	ethyl 3,7,12-trihydroxycholan-24-oate	C26H44O5	436.319	437.326	435.312		FPDXMWHJGOCDQJ-UHFFFAOYSA-N	47676-48-2	Ethyl 3,7,12-trihydroxycholan-24-oate	Ethyl cholate	467662	ChemSpider-Ethyl 3,7,12-trihydroxycholan-24-oate	Evolvulus alsinoides	Ambika, A.P., Nair, S.N. 2017. Wound Healing Activity of Plants from the Convolvulaceae Family. Advances in wound care. 8(1), 28-37.; Elangovan, K., Supriya, K., Murugesan, K., Aravind, R. 2013. Screening of Phytochemicals and In vitro Antioxidant of Evolvulus alsinoides L.activity. Journal of Academia and Industrial Research. 2(4), 230-234.; Zahir, H.A.,Kumaresan, S. 2015. GC–MS Analysis and phy…	#19,#23,#34				N/A	no	N/A	N/A	N/A	No	N/A	N/A
C055	b-sitosterol	C29H50O	414.387	415.393	413.379		KZJWDPNRJALLNS-VJSFXXLFSA-N	83-46-5	(3β)-Stigmast-5-en-3-ol	Sitosterol	192962	ChemSpider-Sitosterol	Evolvulus nummularius	Ambika, A.P., Nair, S.N. 2017. Wound Healing Activity of Plants from the Convolvulaceae Family. Advances in wound care. 8(1), 28-37.; Dinda, B., Ghosh, B., Arima, S., Sato, N., Harigaya, Y. 2007. Chemical constituents of Evolvulus nummularius. Indian Journal of Chemistry, 46B, 492-498.	#19, #24				N/A	no	N/A	N/A	N/A	No	N/A	N/A
C056	stigmasterol	C29H48O	412.371	413.378	411.363		HCXVJBMSMIARIN-PHZDYDNGSA-N	83-48-7	(3β,20R,22E,24S)-Stigmasta-5,22-dien-3-ol	Stigmasterol	4444352	ChemSpider-Stigmasterol	Evolvulus nummularius	Ambika, A.P., Nair, S.N. 2017. Wound Healing Activity of Plants from the Convolvulaceae Family. Advances in wound care. 8(1), 28-37.; Dinda, B., Ghosh, B., Arima, S., Sato, N., Harigaya, Y. 2007. Chemical constituents of Evolvulus nummularius. Indian Journal of Chemistry, 46B, 492-498.	#19, #24				N/A	no	N/A	N/A	N/A	ESI + : [M+H-H2O]+	20 V	N/A
C057	ursolic acid	C30H48O3	456.361	457.368	455.353		WCGUUGGRBIKTOS-GPOJBZKASA-N	77-52-1	(3β)-3-Hydroxyurs-12-en-28-oic acid	ursolic acid	58472	ChemSpider-Ursolic Acid	Evolvulus nummularius	Ambika, A.P., Nair, S.N. 2017. Wound Healing Activity of Plants from the Convolvulaceae Family. Advances in wound care. 8(1), 28-37.; Dinda, B., Ghosh, B., Arima, S., Sato, N., Harigaya, Y. 2007. Chemical constituents of Evolvulus nummularius. Indian Journal of Chemistry, 46B, 492-498.	#19, #24				yes	N/A	yes	yes	20 NCE	ESI -	N/A	> 40 V
C058	oleanolic acid	C30H48O3	456.361	457.368	455.353		MIJYXULNPSFWEK-GTOFXWBISA-N	508-02-1	(3β)-3-Hydroxyolean-12-en-28-oic acid	oleanolic acid	10062	ChemSpider-Oleanolic acid	Evolvulus nummularius	Ambika, A.P., Nair, S.N. 2017. Wound Healing Activity of Plants from the Convolvulaceae Family. Advances in wound care. 8(1), 28-37.; Dinda, B., Ghosh, B., Arima, S., Sato, N., Harigaya, Y. 2007. Chemical constituents of Evolvulus nummularius. Indian Journal of Chemistry, 46B, 492-498.	#19, #24				yes	N/A	yes	yes	20 NCE	ESI -	N/A	> 40 V
C059	nummularic acid	C30H48O3	456.361	457.368	455.353		N/A	N/A	3B-hydroxy-urs-12-en-29B-oic Acid	nummularic acid	N/A	Dinda, B., Ghosh, B., Arima, S., Sato, N., & Harigaya, Y. (2007). Chemical constituents of Evolvulus nummularius.	Evolvulus nummularius	Ambika, A.P., Nair, S.N. 2017. Wound Healing Activity of Plants from the Convolvulaceae Family. Advances in wound care. 8(1), 28-37.; Dinda, B., Ghosh, B., Arima, S., Sato, N., Harigaya, Y. 2007. Chemical constituents of Evolvulus nummularius. Indian Journal of Chemistry, 46B, 492-498.	#19, #24				N/A	no	N/A	N/A	N/A	No	N/A	N/A
C060	palmitic acid	C16H32O2	256.24	257.248	255.233		IPCSVZSSVZVIGE-UHFFFAOYSA-N	57-10-3	n-hexadecanoic acid	Palmitic Acid	960	ChemSpider-Palmitic acid	Evolvulus nummularius	Ambika, A.P., Nair, S.N. 2017. Wound Healing Activity of Plants from the Convolvulaceae Family. Advances in wound care. 8(1), 28-37.; Dinda, B., Ghosh, B., Arima, S., Sato, N., Harigaya, Y. 2007. Chemical constituents of Evolvulus nummularius. Indian Journal of Chemistry, 46B, 492-498.	#19, #24				N/A	no	N/A	N/A	N/A	ESI +, -	15 V	25 V
C061	peonidin	C16H13O6+	301.071	302.078	300.064		XFDQJKDGGOEYPI-UHFFFAOYSA-O	134-01-0	3,5,7-Trihydroxy-2-(4-hydroxy-3-methoxyphenyl)chromenium	Peonidin	390370	ChemSpider-Peonidin	Ipomoea batatas	Ambika, A.P., Nair, S.N. 2017. Wound Healing Activity of Plants from the Convolvulaceae Family. Advances in wound care. 8(1), 28-37.; Mohanraj, R., Sivasankar, S. 2014. Sweet Potato (Ipomoea batatas [L.] Lam) - A Valuable Medicinal Food: A Review. Journal of Medicinal Food. 17(7), 733-741.; Milind, P.,Monika. 2015. Sweet Potato as a super-food. International Journal of Research in Ayurveda and Ph…	#19, #25,#26				N/A	no	N/A	N/A	N/A	No	N/A	N/A
C062	cyanidin	C15H11O6+	287.056	288.063	286.048		VEVZSMAEJFVWIL-UHFFFAOYSA-O	528-58-5	2-(3,4-Dihydroxyphenyl)-3,5,7-trihydroxychromenium	cyanidin	114193	ChemSpider-Cyanidin	Ipomoea batatas	Ambika, A.P., Nair, S.N. 2017. Wound Healing Activity of Plants from the Convolvulaceae Family. Advances in wound care. 8(1), 28-37.; Mohanraj, R., Sivasankar, S. 2014. Sweet Potato (Ipomoea batatas [L.] Lam) - A Valuable Medicinal Food: A Review. Journal of Medicinal Food. 17(7), 733-741.; Milind, P.,Monika. 2015. Sweet Potato as a super-food. International Journal of Research in Ayurveda and Ph…	#19, #25,#26				yes	N/A	yes	no	80 NCE	ESI +, -	> 40 V	25 V
C063	3-caffeoylquinic acid	C16H18O9	354.095	355.102	353.088		CWVRJTMFETXNAD-KJOPMHRFSA-N	327-97-9	(1S,3R,4R,5R)-3-{[(2E)-3-(3,4-dihydroxyphenyl)prop-2-enoyl]oxy}-1,4,5-trihydroxycyclohexanecarboxylic acid	chlorogenic acid, 3-trans-Caffeoylquinic acid	22875497	ChemSpider-3-Caffeoylquinic Acid	Ipomoea batatas	Ambika, A.P., Nair, S.N. 2017. Wound Healing Activity of Plants from the Convolvulaceae Family. Advances in wound care. 8(1), 28-37.; Mohanraj, R., Sivasankar, S. 2014. Sweet Potato (Ipomoea batatas [L.] Lam) - A Valuable Medicinal Food: A Review. Journal of Medicinal Food. 17(7), 733-741.; Milind, P.,Monika. 2015. Sweet Potato as a super-food. International Journal of Research in Ayurveda and Ph…	#19, #25,#26				N/A	no	N/A	N/A	N/A	No	N/A	N/A
C064	4-caffeoylquinic acid	C16H18O9	354.095	355.102	353.088		GYFFKZTYYAFCTR-KJOPMHRFSA-N	905-99-7	(1R,3S,4R,5S)-4-{[(2E)-3-(3,4-Dihydroxyphenyl)-2-propenoyl]oxy}-1,3,5-trihydroxycyclohexanecarboxylic acid	crypto-chlorogenic acid	23359985	4-caffeoylquinic acid	Ipomoea batatas	Ambika, A.P., Nair, S.N. 2017. Wound Healing Activity of Plants from the Convolvulaceae Family. Advances in wound care. 8(1), 28-37.; Mohanraj, R., Sivasankar, S. 2014. Sweet Potato (Ipomoea batatas [L.] Lam) - A Valuable Medicinal Food: A Review. Journal of Medicinal Food. 17(7), 733-741.; Milind, P.,Monika. 2015. Sweet Potato as a super-food. International Journal of Research in Ayurveda and Ph…	#19, #25,#26				N/A	no	N/A	N/A	N/A	No	N/A	N/A
C065	5-caffeoylquinic acid	C16H18O9	354.095	355.102	353.088		CWVRJTMFETXNAD-PNQZTZQXSA-N	906-33-2	(1S,3S,4R,5S)-3-{[(2E)-3-(3,4-Dihydroxyphenyl)-2-propenoyl]oxy}-1,4,5-trihydroxycyclohexanecarboxylic acid	neo-chlorogenic acid	29365276	ChemSpider-5-Caffeoylquinic acid	Ipomoea batatas	Ambika, A.P., Nair, S.N. 2017. Wound Healing Activity of Plants from the Convolvulaceae Family. Advances in wound care. 8(1), 28-37.; Mohanraj, R., Sivasankar, S. 2014. Sweet Potato (Ipomoea batatas [L.] Lam) - A Valuable Medicinal Food: A Review. Journal of Medicinal Food. 17(7), 733-741.; Milind, P.,Monika. 2015. Sweet Potato as a super-food. International Journal of Research in Ayurveda and Ph…	#19, #25,#26				yes	N/A	no	yes	20 NCE	No	N/A	N/A
C066	1,3-di-O-caffeoylquinic acid	C25H24O12	516.126	517.134	515.119		YDDUMTOHNYZQPO-PSEXTPKNSA-N	19870-46-3	(1S,3R,4R,5R)-1,3-Bis{[(2E)-3-(3,4-dihydroxyphenyl)-2-propenoyl]oxy}-4,5-dihydroxycyclohexanecarboxylic acid	Cynarin	4976555	1,3-di-O-caffeoylquinic acid	Ipomoea batatas	Ambika, A.P., Nair, S.N. 2017. Wound Healing Activity of Plants from the Convolvulaceae Family. Advances in wound care. 8(1), 28-37.; Mohanraj, R., Sivasankar, S. 2014. Sweet Potato (Ipomoea batatas [L.] Lam) - A Valuable Medicinal Food: A Review. Journal of Medicinal Food. 17(7), 733-741.; Milind, P.,Monika. 2015. Sweet Potato as a super-food. International Journal of Research in Ayurveda and Ph…	#19, #25,#26				N/A	no	N/A	N/A	N/A	ESI +, -	5 V	15 V
C067	3,4-di-O-caffeoylquinic acid	C25H24O12	516.126	517.134	515.119		UFCLZKMFXSILNL-PSEXTPKNSA-N	14534-61-3	(1S,3R,4R,5R)-3,4-Bis{[(2E)-3-(3,4-dihydroxyphenyl)-2-propenoyl]oxy}-1,5-dihydroxycyclohexanecarboxylic acid	Isochlorogenic acid B	4445093	ChemSpider-3,4-di-O-caffeoylquinic acid	Ipomoea batatas	Ambika, A.P., Nair, S.N. 2017. Wound Healing Activity of Plants from the Convolvulaceae Family. Advances in wound care. 8(1), 28-37.; Mohanraj, R., Sivasankar, S. 2014. Sweet Potato (Ipomoea batatas [L.] Lam) - A Valuable Medicinal Food: A Review. Journal of Medicinal Food. 17(7), 733-741.; Milind, P.,Monika. 2015. Sweet Potato as a super-food. International Journal of Research in Ayurveda and Ph…	#19, #25,#26				N/A	no	N/A	N/A	N/A	No	N/A	N/A
C068	3,5-dicaffeoylquinic acid	C25H24O12	516.126	517.134	515.119		KRZBCHWVBQOTNZ-PSEXTPKNSA-N	2450-53-5	(3R,5R)-3,5-Bis{[(2E)-3-(3,4-dihydroxyphenyl)-2-propenoyl]oxy}-1,4-dihydroxycyclohexanecarboxylic acid	Dicaffeoylquinic acid	22912767	ChemSpider-3,5-dicaffeoylquinic acid	Ipomoea batatas	Ambika, A.P., Nair, S.N. 2017. Wound Healing Activity of Plants from the Convolvulaceae Family. Advances in wound care. 8(1), 28-37.; Mohanraj, R., Sivasankar, S. 2014. Sweet Potato (Ipomoea batatas [L.] Lam) - A Valuable Medicinal Food: A Review. Journal of Medicinal Food. 17(7), 733-741.; Milind, P.,Monika. 2015. Sweet Potato as a super-food. International Journal of Research in Ayurveda and Ph…	#19, #25,#26				N/A	no	N/A	N/A	N/A	No	N/A	N/A
C069	4,5-dicaffeoylquinic acid	C25H24O12	516.126	517.134	515.119		UFCLZKMFXSILNL-RVXRWRFUSA-N	57378-72-0	(1R,3R,4S,5R)-3,4-bis[[(E)-3-(3,4-dihydroxyphenyl)prop-2-enoyl]oxy]-1,5-dihydroxycyclohexane-1-carboxylic acid	Isochlorogenic acid C	PubChem CID: 6474309	PubChem-4,5-dicaffeoylquinic acid	Ipomoea batatas	Ambika, A.P., Nair, S.N. 2017. Wound Healing Activity of Plants from the Convolvulaceae Family. Advances in wound care. 8(1), 28-37.; Mohanraj, R., Sivasankar, S. 2014. Sweet Potato (Ipomoea batatas [L.] Lam) - A Valuable Medicinal Food: A Review. Journal of Medicinal Food. 17(7), 733-741.; Milind, P.,Monika. 2015. Sweet Potato as a super-food. International Journal of Research in Ayurveda and Ph…	#19, #25,#26				yes	N/A	yes	yes	5 NCE+, 15 NCE-	No	N/A	N/A
C070	3,4,5-tri-O-caffeoylquinic acid	C34H30O15	678.158	679.166	677.151		OAFXTKGAKYAFSI-JFPZSYFPSA-N	86632-03-3	(3R,5R)-3,4,5-tris[[(E)-3-(3,4-dihydroxyphenyl)prop-2-enoyl]oxy]-1-hydroxycyclohexane-1-carboxylic acid	Caffeoylquinic acid der.	PubChem CID: 6440783	https://pubchem.ncbi.nlm.nih.gov/compound/6440783	Ipomoea batatas	Ambika, A.P., Nair, S.N. 2017. Wound Healing Activity of Plants from the Convolvulaceae Family. Advances in wound care. 8(1), 28-37.; Mohanraj, R., Sivasankar, S. 2014. Sweet Potato (Ipomoea batatas [L.] Lam) - A Valuable Medicinal Food: A Review. Journal of Medicinal Food. 17(7), 733-741.; Milind, P.,Monika. 2015. Sweet Potato as a super-food. International Journal of Research in Ayurveda and Ph…	#19, #25,#26				N/A	no	N/A	N/A	N/A	No	N/A	N/A
C071	Aesculetin	C9H6O4	178.027	179.034	177.019		ILEDWLMCKZNDJK-UHFFFAOYSA-N	305-01-1	6,7-Dihydroxy-2H-chromen-2-one	Aesculetin	4444764	ChemSpider-Aesculetin	Ipomoea batatas	Ambika, A.P., Nair, S.N. 2017. Wound Healing Activity of Plants from the Convolvulaceae Family. Advances in wound care. 8(1), 28-37.; Mohanraj, R., Sivasankar, S. 2014. Sweet Potato (Ipomoea batatas [L.] Lam) - A Valuable Medicinal Food: A Review. Journal of Medicinal Food. 17(7), 733-741.; Milind, P.,Monika. 2015. Sweet Potato as a super-food. International Journal of Research in Ayurveda and Ph…	#19, #25,#26				yes	N/A	yes	no	80 NCE	ESI -	N/A	30V
C072	Scopoletin	C10H8O4	192.043	193.05	191.035		RODXRVNMMDRFIK-UHFFFAOYSA-N	92-61-5	7-Hydroxy-6-methoxy-2H-chromen-2-one	Scopoletin	4444113	ChemSpider-Scopoletin	Ipomoea batatas	Ambika, A.P., Nair, S.N. 2017. Wound Healing Activity of Plants from the Convolvulaceae Family. Advances in wound care. 8(1), 28-37.; Mohanraj, R., Sivasankar, S. 2014. Sweet Potato (Ipomoea batatas [L.] Lam) - A Valuable Medicinal Food: A Review. Journal of Medicinal Food. 17(7), 733-741.; Milind, P.,Monika. 2015. Sweet Potato as a super-food. International Journal of Research in Ayurveda and Ph…	#19, #25,#26				yes	N/A	yes	yes	70 NCE	ESI +, -	30 V	10 V
C073	Umbelliferone	C9H6O3	162.032	163.039	161.024		ORHBXUUXSCNDEV-UHFFFAOYSA-N	93-35-6	7-Hydroxy-2H-chromen-2-one	Umbelliferone	4444774	ChemSpider-Umbelliferone	Ipomoea batatas	Ambika, A.P., Nair, S.N. 2017. Wound Healing Activity of Plants from the Convolvulaceae Family. Advances in wound care. 8(1), 28-37.; Mohanraj, R., Sivasankar, S. 2014. Sweet Potato (Ipomoea batatas [L.] Lam) - A Valuable Medicinal Food: A Review. Journal of Medicinal Food. 17(7), 733-741.; Milind, P.,Monika. 2015. Sweet Potato as a super-food. International Journal of Research in Ayurveda and Ph…	#19, #25,#26				N/A	no	N/A	N/A	N/A	ESI -	30 V	N/A
C074	coumarin	C9H6O2	146.037	147.044	145.029		ZYGHJZDHTFUPRJ-UHFFFAOYSA-N	91-64-5	2H-Chromen-2-one	coumarine	13848793	ChemSpider-Coumarine	Ipomoea batatas	Ambika, A.P., Nair, S.N. 2017. Wound Healing Activity of Plants from the Convolvulaceae Family. Advances in wound care. 8(1), 28-37.; Mohanraj, R., Sivasankar, S. 2014. Sweet Potato (Ipomoea batatas [L.] Lam) - A Valuable Medicinal Food: A Review. Journal of Medicinal Food. 17(7), 733-741.; Milind, P.,Monika. 2015. Sweet Potato as a super-food. International Journal of Research in Ayurveda and Ph…	#19, #25,#26				yes	N/A	yes	no	80 NCE	ESI +	20 V	N/A
C075	Platanic acid	C29H46O4	458.34	459.347	457.332		RVMPLOSJMIQORE-FUAAEJBOSA-N	6060-06-6	(1R,3aS,5aR,5bR,7aR,9S,11aR,11bR,13aR,13bS)-1-Acetyl-9-hydroxy-5a,5b,8,8,11a-pentamethylicosahydro-3aH-cyclopenta[a]chrysene-3a-carboxylic acid	Platanic acid	58505	ChemSpider-Platanic acid	Ipomoea batatas	Ambika, A.P., Nair, S.N. 2017. Wound Healing Activity of Plants from the Convolvulaceae Family. Advances in wound care. 8(1), 28-37.; Mohanraj, R., Sivasankar, S. 2014. Sweet Potato (Ipomoea batatas [L.] Lam) - A Valuable Medicinal Food: A Review. Journal of Medicinal Food. 17(7), 733-741.; Milind, P.,Monika. 2015. Sweet Potato as a super-food. International Journal of Research in Ayurveda and Ph…	#19, #25,#26				N/A	no	N/A	N/A	N/A	No	N/A	N/A
C076	1-Ipomeanol	C9H12O3	168.079	169.086	167.071		IGGLYMZTLQKWGT-UHFFFAOYSA-N	34435-70-6	5-(3-Furyl)-5-hydroxy-2-pentanone	1-Ipomeanol	142120	ChemSpider-1-Ipomeanol	Ipomoea batatas	Ambika, A.P., Nair, S.N. 2017. Wound Healing Activity of Plants from the Convolvulaceae Family. Advances in wound care. 8(1), 28-37.; Mohanraj, R., Sivasankar, S. 2014. Sweet Potato (Ipomoea batatas [L.] Lam) - A Valuable Medicinal Food: A Review. Journal of Medicinal Food. 17(7), 733-741.; Milind, P.,Monika. 2015. Sweet Potato as a super-food. International Journal of Research in Ayurveda and Ph…	#19, #25,#26				N/A	no	N/A	N/A	N/A	No	N/A	N/A
C077	4-Ipomeanol	C9H12O3	168.079	169.086	167.071		RJYQLMILDVERHH-UHFFFAOYSA-N	32954-58-8	1-(3-Furyl)-4-hydroxy-1-pentanone	4-Ipomeanol	33367	ChemSpider-4-ipomeanol	Ipomoea batatas	Ambika, A.P., Nair, S.N. 2017. Wound Healing Activity of Plants from the Convolvulaceae Family. Advances in wound care. 8(1), 28-37.; Mohanraj, R., Sivasankar, S. 2014. Sweet Potato (Ipomoea batatas [L.] Lam) - A Valuable Medicinal Food: A Review. Journal of Medicinal Food. 17(7), 733-741.; Milind, P.,Monika. 2015. Sweet Potato as a super-food. International Journal of Research in Ayurveda and Ph…	#19, #25,#26				N/A	no	N/A	N/A	N/A	ESI +, -	5 V	5 V
C078	1,4-Ipomeadiol	C9H14O3	170.095	171.102	169.087		AORCXYMSPVAQIZ-UHFFFAOYSA-N	53011-73-7	1-(3-Furyl)-1,4-pentanediol	1,4-Ipomeadiol	19991118	ChemSpider-1,4-Ipomeadiol	Ipomoea batatas	Ambika, A.P., Nair, S.N. 2017. Wound Healing Activity of Plants from the Convolvulaceae Family. Advances in wound care. 8(1), 28-37.; Mohanraj, R., Sivasankar, S. 2014. Sweet Potato (Ipomoea batatas [L.] Lam) - A Valuable Medicinal Food: A Review. Journal of Medicinal Food. 17(7), 733-741.; Milind, P.,Monika. 2015. Sweet Potato as a super-food. International Journal of Research in Ayurveda and Ph…	#19, #25,#26				N/A	no	N/A	N/A	N/A	No	N/A	N/A
C079	Ipomeanine	C9H10O3	166.064	167.07	165.056		VLMZMRDOMOGGFA-SPHRCPJVNA-N	496-06-0	1-(3-Furyl)-1,4-pentanedione	Ipomeanine	90974	ChemSpider-Iponeanine	Ipomoea batatas	Ambika, A.P., Nair, S.N. 2017. Wound Healing Activity of Plants from the Convolvulaceae Family. Advances in wound care. 8(1), 28-37.; Mohanraj, R., Sivasankar, S. 2014. Sweet Potato (Ipomoea batatas [L.] Lam) - A Valuable Medicinal Food: A Review. Journal of Medicinal Food. 17(7), 733-741.; Milind, P.,Monika. 2015. Sweet Potato as a super-food. International Journal of Research in Ayurveda and Ph…	#19, #25,#26				N/A	no	N/A	N/A	N/A	No	N/A	N/A
C080	epifriedelinol	C30H52O	428.402	429.409	427.394		XCDQFROEGGNAER-PFOIMGGJSA-N	5085-72-3	(3S,4R,4aS,6aS,6bR,8aR,12aR,12bS,14aS,14bS)-4,4a,6b,8a,11,11,12b,14a-Octamethyldocosahydro-3-picenol	epi-Friedelanol	106523	ChemSpider-epi-Friedelanol	Argyreia speciosa	Ambika, A.P., Nair, S.N. 2017. Wound Healing Activity of Plants from the Convolvulaceae Family. Advances in wound care. 8(1), 28-37.; Padhi, M., Mahapatra, S., Panda, J., Mishra, N.K. 2013. Traditional uses and Phytopharmacological Aspects of Argyreia nervosa. Journal of Advanced Pharmaceutical Research. 4(1), 23-32.; Modi, A.J., Khadabadi, S. S., Farooqui, I.A., Deore, S.L. 2010. Argyreia Specio…	#19,#27,#28,#29				N/A	no	N/A	N/A	N/A	No	N/A	N/A
C081	epifriedelinol acetate	C30H54O2	446.413	447.42	445.405		NXKDUDYUASKXAY-CSVRJXMTSA-N	2259-07-6	[(3S,4R,4aS,6aS,6aS,6bR,8aR,12aR,14aS,14bS)-4,4a,6a,6b,8a,11,11,14a-octamethyl-1,2,3,4,5,6,6a,7,8,9,10,12,12a,13,14,14b-hexadecahydropicen-3-yl] acetate	Epifriedelanol acetate	PubChem CID: 13688748	PubChem-Epifriedelanol Acetate	Argyreia speciosa	Ambika, A.P., Nair, S.N. 2017. Wound Healing Activity of Plants from the Convolvulaceae Family. Advances in wound care. 8(1), 28-37.; Padhi, M., Mahapatra, S., Panda, J., Mishra, N.K. 2013. Traditional uses and Phytopharmacological Aspects of Argyreia nervosa. Journal of Advanced Pharmaceutical Research. 4(1), 23-32.; Modi, A.J., Khadabadi, S. S., Farooqui, I.A., Deore, S.L. 2010. Argyreia Specio…	#19,#27,#28,#29				N/A	no	N/A	N/A	N/A	No	N/A	N/A
C082	quercetin	C15H10O7	302.042	303.05	301.035		REFJWTPEDVJJIY-UHFFFAOYSA-N	117-39-5	2-(3,4-dihydroxyphenyl)-3,5,7-trihydroxychromen-4-one	Quercetin	PubChem CID: 5280343	PubChem-Quercetin	Argyreia speciosa	Ambika, A.P., Nair, S.N. 2017. Wound Healing Activity of Plants from the Convolvulaceae Family. Advances in wound care. 8(1), 28-37.; Padhi, M., Mahapatra, S., Panda, J., Mishra, N.K. 2013. Traditional uses and Phytopharmacological Aspects of Argyreia nervosa. Journal of Advanced Pharmaceutical Research. 4(1), 23-32.; Modi, A.J., Khadabadi, S. S., Farooqui, I.A., Deore, S.L. 2010. Argyreia Specio…	#19,#27,#28,#29				yes	N/A	yes	yes	60 NCE	ESI +, -	40 V	30 V
C083	kaempferol	C15H10O6	286.047	287.055	285.04		IYRMWMYZSQPJKC-UHFFFAOYSA-N	520-18-3	3,5,7-Trihydroxy-2-(4-hydroxyphenyl)-4H-chromen-4-one	Kaempferol	4444395	ChemSpider-Kaempferol	Argyreia speciosa	Ambika, A.P., Nair, S.N. 2017. Wound Healing Activity of Plants from the Convolvulaceae Family. Advances in wound care. 8(1), 28-37.; Padhi, M., Mahapatra, S., Panda, J., Mishra, N.K. 2013. Traditional uses and Phytopharmacological Aspects of Argyreia nervosa. Journal of Advanced Pharmaceutical Research. 4(1), 23-32.; Modi, A.J., Khadabadi, S. S., Farooqui, I.A., Deore, S.L. 2010. Argyreia Specio…	#19,#27,#28,#29				yes	N/A	yes	yes	70 NCE	ESI +, -	40 V	40 V
C084	kaemperol-3-o-L-rhamnopyranoside	C27H30O15	594.158	595.166	593.151		RTATXGUCZHCSNG-KYGWAIEOSA-N	40111-39-5	5,7-Dihydroxy-2-(4-hydroxyphenyl)-4-oxo-4H-chromen-3-yl 6-O-(6-deoxy-α-L-mannopyranosyl)-β-D-galactopyranoside	Kaempferol-3-O-α-L-rhamnopyranosyl-(1-->6)-β-D-galactopyranoside	10306210	ChemSpider-kaemperol-3-o-L-rhamnopyranoside	Argyreia speciosa	Ambika, A.P., Nair, S.N. 2017. Wound Healing Activity of Plants from the Convolvulaceae Family. Advances in wound care. 8(1), 28-37.; Padhi, M., Mahapatra, S., Panda, J., Mishra, N.K. 2013. Traditional uses and Phytopharmacological Aspects of Argyreia nervosa. Journal of Advanced Pharmaceutical Research. 4(1), 23-32.; Modi, A.J., Khadabadi, S. S., Farooqui, I.A., Deore, S.L. 2010. Argyreia Specio…	#19,#27,#28,#29				N/A	no	N/A	N/A	N/A	No	N/A	N/A
C085	myristoleic acid	C14H26O2	226.193	227.201	225.186		YWWVWXASSLXJHU-WAYWQWQTSA-N	544-64-9	(9Z)-9-Tetradecenoic acid	Myristoleic acid	4444564	ChemSpider-Myristoleic acid	Argyreia speciosa	Ambika, A.P., Nair, S.N. 2017. Wound Healing Activity of Plants from the Convolvulaceae Family. Advances in wound care. 8(1), 28-37.; Padhi, M., Mahapatra, S., Panda, J., Mishra, N.K. 2013. Traditional uses and Phytopharmacological Aspects of Argyreia nervosa. Journal of Advanced Pharmaceutical Research. 4(1), 23-32.; Modi, A.J., Khadabadi, S. S., Farooqui, I.A., Deore, S.L. 2010. Argyreia Specio…	#19,#27,#28,#29				N/A	no	N/A	N/A	N/A	ESI +, -	5 V	30 V
C086	linoleic acid	C18H32O2	280.24	281.248	279.233		OYHQOLUKZRVURQ-HZJYTTRNSA-N	60-33-3	(9Z,12Z)-9,12-Octadecadienoic acid	Linoleic acid	4444105	ChemSpider-Linoleic acid	Argyreia speciosa	Ambika, A.P., Nair, S.N. 2017. Wound Healing Activity of Plants from the Convolvulaceae Family. Advances in wound care. 8(1), 28-37.; Padhi, M., Mahapatra, S., Panda, J., Mishra, N.K. 2013. Traditional uses and Phytopharmacological Aspects of Argyreia nervosa. Journal of Advanced Pharmaceutical Research. 4(1), 23-32.; Modi, A.J., Khadabadi, S. S., Farooqui, I.A., Deore, S.L. 2010. Argyreia Specio…	#19,#27,#28,#29				yes	N/A	no	yes	70 NCE	ESI +, -	10 V	30 V
C087	linolenic acid	C18H30O2	278.224	279.232	277.217		DTOSIQBPPRVQHS-PDBXOOCHSA-N	463-40-1	(9Z,12Z,15Z)-9,12,15-Octadecatrienoic acid	α-Linolenic acid	4444437	ChemSpider-α-Linolenic acid	Argyreia speciosa	Ambika, A.P., Nair, S.N. 2017. Wound Healing Activity of Plants from the Convolvulaceae Family. Advances in wound care. 8(1), 28-37.; Padhi, M., Mahapatra, S., Panda, J., Mishra, N.K. 2013. Traditional uses and Phytopharmacological Aspects of Argyreia nervosa. Journal of Advanced Pharmaceutical Research. 4(1), 23-32.; Modi, A.J., Khadabadi, S. S., Farooqui, I.A., Deore, S.L. 2010. Argyreia Specio…	#19,#27,#28,#29				yes	N/A	yes	yes	20 NCE	ESI -	N/A	> 20 V
C088	oleic acid	C18H34O2	282.255	283.263	281.249		ZQPPMHVWECSIRJ-KTKRTIGZSA-N	112-80-1	(9Z)-9-Octadecenoic acid	Oleic acid	393217	ChemSpider-Oleic acid	Argyreia speciosa	Ambika, A.P., Nair, S.N. 2017. Wound Healing Activity of Plants from the Convolvulaceae Family. Advances in wound care. 8(1), 28-37.; Padhi, M., Mahapatra, S., Panda, J., Mishra, N.K. 2013. Traditional uses and Phytopharmacological Aspects of Argyreia nervosa. Journal of Advanced Pharmaceutical Research. 4(1), 23-32.; Modi, A.J., Khadabadi, S. S., Farooqui, I.A., Deore, S.L. 2010. Argyreia Specio…	#19,#27,#28,#29				yes	N/A	yes	yes	25 NCE	ESI +, -	10V	30 V
C089	nonadecanoic acid	C19H38O2	298.287	299.294	297.28		ISYWECDDZWTKFF-UHFFFAOYSA-N	646-30-0	Nonadecylic acid	Nonadecylic acid	12071	ChemSpider-Nonadecylic acid	Argyreia speciosa	Ambika, A.P., Nair, S.N. 2017. Wound Healing Activity of Plants from the Convolvulaceae Family. Advances in wound care. 8(1), 28-37.; Padhi, M., Mahapatra, S., Panda, J., Mishra, N.K. 2013. Traditional uses and Phytopharmacological Aspects of Argyreia nervosa. Journal of Advanced Pharmaceutical Research. 4(1), 23-32.; Modi, A.J., Khadabadi, S. S., Farooqui, I.A., Deore, S.L. 2010. Argyreia Specio…	#19,#27,#28,#29				N/A	no	N/A	N/A	N/A	ESI -	N/A	> 20 V
C090	eicosenoic acid	C20H38O2	310.287	311.294	309.28		BITHHVVYSMSWAG-MDZDMXLPSA-N	62322-84-3	(11E)-11-Icosenoic acid	Eicosenoic acid	4445896	ChemSpider-Eicosenoic acid	Argyreia speciosa	Ambika, A.P., Nair, S.N. 2017. Wound Healing Activity of Plants from the Convolvulaceae Family. Advances in wound care. 8(1), 28-37.; Padhi, M., Mahapatra, S., Panda, J., Mishra, N.K. 2013. Traditional uses and Phytopharmacological Aspects of Argyreia nervosa. Journal of Advanced Pharmaceutical Research. 4(1), 23-32.; Modi, A.J., Khadabadi, S. S., Farooqui, I.A., Deore, S.L. 2010. Argyreia Specio…	#19,#27,#28,#29				yes	N/A	yes	yes	60 NCE	No	N/A	N/A
C091	heneicosanoic acid	C21H42O2	326.318	327.326	325.311		CKDDRHZIAZRDBW-UHFFFAOYSA-N	2363-71-5	Henicosanoic acid	Heneicosylic acid	16012	ChemSpider-Heneicosylic acid	Argyreia speciosa	Ambika, A.P., Nair, S.N. 2017. Wound Healing Activity of Plants from the Convolvulaceae Family. Advances in wound care. 8(1), 28-37.; Padhi, M., Mahapatra, S., Panda, J., Mishra, N.K. 2013. Traditional uses and Phytopharmacological Aspects of Argyreia nervosa. Journal of Advanced Pharmaceutical Research. 4(1), 23-32.; Modi, A.J., Khadabadi, S. S., Farooqui, I.A., Deore, S.L. 2010. Argyreia Specio…	#19,#27,#28,#29				N/A	no	N/A	N/A	N/A	ESI +, -	30 V	> 40 V
C092	behenic acid	C22H44O2	340.334	341.341	339.327		UKMSUNONTOPOIO-UHFFFAOYSA-N	112-85-6	Docosanoic acid	behenic acid	7923	ChemSpider-Docosanoic acid	Argyreia speciosa	Ambika, A.P., Nair, S.N. 2017. Wound Healing Activity of Plants from the Convolvulaceae Family. Advances in wound care. 8(1), 28-37.; Padhi, M., Mahapatra, S., Panda, J., Mishra, N.K. 2013. Traditional uses and Phytopharmacological Aspects of Argyreia nervosa. Journal of Advanced Pharmaceutical Research. 4(1), 23-32.; Modi, A.J., Khadabadi, S. S., Farooqui, I.A., Deore, S.L. 2010. Argyreia Specio…	#19,#27,#28,#29				N/A	no	N/A	N/A	N/A	No	N/A	N/A
C093	ergometrine	C19H23N3O2	325.178	326.186	324.172		WVVSZNPYNCNODU-XTQGRXLLSA-N	‎60-79-7	(8β)-N-[(2S)-1-Hydroxy-2-propanyl]-6-methyl-9,10-didehydroergoline-8-carboxamide	Ergostetrine	391970	ChemSpider-Ergometrine	Argyreia speciosa	Ambika, A.P., Nair, S.N. 2017. Wound Healing Activity of Plants from the Convolvulaceae Family. Advances in wound care. 8(1), 28-37.; Padhi, M., Mahapatra, S., Panda, J., Mishra, N.K. 2013. Traditional uses and Phytopharmacological Aspects of Argyreia nervosa. Journal of Advanced Pharmaceutical Research. 4(1), 23-32.; Modi, A.J., Khadabadi, S. S., Farooqui, I.A., Deore, S.L. 2010. Argyreia Specio…	#19,#27,#28,#29				N/A	no	N/A	N/A	N/A	No	N/A	N/A
C094	caffeic acid	C9H8O4	180.042	181.05	179.035		QAIPRVGONGVQAS-DUXPYHPUSA-N	501-16-6	(2E)-3-(3,4-Dihydroxyphenyl)acrylic acid	trans-caffeic acid	600426	ChemSpider-trans-caffeic acid	Argyreia speciosa	Ambika, A.P., Nair, S.N. 2017. Wound Healing Activity of Plants from the Convolvulaceae Family. Advances in wound care. 8(1), 28-37.; Padhi, M., Mahapatra, S., Panda, J., Mishra, N.K. 2013. Traditional uses and Phytopharmacological Aspects of Argyreia nervosa. Journal of Advanced Pharmaceutical Research. 4(1), 23-32.; Modi, A.J., Khadabadi, S. S., Farooqui, I.A., Deore, S.L. 2010. Argyreia Specio…	#19,#27,#28,#29				yes	N/A	yes	yes	20 NCE	No	N/A	N/A
C095	ethyl caffeate	C11H12O4	208.073	209.081	207.066		WDKYDMULARNCIS-GQCTYLIASA-N	102-37-4	Ethyl (2E)-3-(3,4-dihydroxyphenyl)acrylate	(E)-Ethyl caffeate	4476132	ChemSpider-(E)-Ethyl caffeate	Argyreia speciosa	Ambika, A.P., Nair, S.N. 2017. Wound Healing Activity of Plants from the Convolvulaceae Family. Advances in wound care. 8(1), 28-37.; Padhi, M., Mahapatra, S., Panda, J., Mishra, N.K. 2013. Traditional uses and Phytopharmacological Aspects of Argyreia nervosa. Journal of Advanced Pharmaceutical Research. 4(1), 23-32.; Modi, A.J., Khadabadi, S. S., Farooqui, I.A., Deore, S.L. 2010. Argyreia Specio…	#19,#27,#28,#29				N/A	no	N/A	N/A	N/A	No	N/A	N/A
C096	agroclavine	C16H18N2	238.146	239.154	237.14		XJOOMMHNYOJWCZ-UHFFFAOYSA-N	548-42-5	6,8-Dimethyl-8,9-didehydroergoline	agroclavine	253418	ChemSpider-Agroclavine	Argyreia speciosa	Ambika, A.P., Nair, S.N. 2017. Wound Healing Activity of Plants from the Convolvulaceae Family. Advances in wound care. 8(1), 28-37.; Padhi, M., Mahapatra, S., Panda, J., Mishra, N.K. 2013. Traditional uses and Phytopharmacological Aspects of Argyreia nervosa. Journal of Advanced Pharmaceutical Research. 4(1), 23-32.; Modi, A.J., Khadabadi, S. S., Farooqui, I.A., Deore, S.L. 2010. Argyreia Specio…	#19,#27,#28,#29				yes	N/A	yes	no	70 NCE	No	N/A	N/A
C097	ergometrinine	C19H23N3O2	325.18	326.186	324.172		WVVSZNPYNCNODU-PLQHRBFRSA-N	479-00-5	(8α)-N-[(2S)-1-Hydroxy-2-propanyl]-6-methyl-9,10-didehydroergoline-8-carboxamide	Ergonovinine , Ergometrinine	4588887	http://www.chemspider.com/Chemical-Structure.4588887.html?rid=674d4a81-9fc4-477b-afe1-0f01dab06fd3	Argyreia speciosa	Ambika, A.P., Nair, S.N. 2017. Wound Healing Activity of Plants from the Convolvulaceae Family. Advances in wound care. 8(1), 28-37.; Padhi, M., Mahapatra, S., Panda, J., Mishra, N.K. 2013. Traditional uses and Phytopharmacological Aspects of Argyreia nervosa. Journal of Advanced Pharmaceutical Research. 4(1), 23-32.; Modi, A.J., Khadabadi, S. S., Farooqui, I.A., Deore, S.L. 2010. Argyreia Specio…	#19,#27,#28,#29				N/A	no	N/A	N/A	N/A	No	N/A	N/A
C098	lysergic acid-a-hydroxy ethyl amide	C18H21N3O2	311.164	312.171	310.156		WYTJZJPVCDWOOI-KANYHAFZSA-N	3343-15-5	(8β)-N-[(1S)-1-Hydroxyethyl]-6-methyl-9,10-didehydroergoline-8-carboxamide	Lysergic acid hydroxyethylamide	27470958	ChemSpider-Lysergic acid hydroxyethylamide	Argyreia speciosa	Ambika, A.P., Nair, S.N. 2017. Wound Healing Activity of Plants from the Convolvulaceae Family. Advances in wound care. 8(1), 28-37.; Padhi, M., Mahapatra, S., Panda, J., Mishra, N.K. 2013. Traditional uses and Phytopharmacological Aspects of Argyreia nervosa. Journal of Advanced Pharmaceutical Research. 4(1), 23-32.; Modi, A.J., Khadabadi, S. S., Farooqui, I.A., Deore, S.L. 2010. Argyreia Specio…	#19,#27,#28,#29				N/A	no	N/A	N/A	N/A	No	N/A	N/A
C099	chanoclavine-I	C16H20N2O	256.158	257.165	255.15		SAHHMCVYMGARBT-HEESEWQSSA-N	2390-99-0	(E)-2-methyl-3-[(4R,5R)-4-(methylamino)-1,3,4,5-tetrahydrobenzo[cd]indol-5-yl]prop-2-en-1-ol	Chanoclavine-I	KnapSack ID: C00001707	PubChem-Chanoclavine-I	Argyreia speciosa	Ambika, A.P., Nair, S.N. 2017. Wound Healing Activity of Plants from the Convolvulaceae Family. Advances in wound care. 8(1), 28-37.; Padhi, M., Mahapatra, S., Panda, J., Mishra, N.K. 2013. Traditional uses and Phytopharmacological Aspects of Argyreia nervosa. Journal of Advanced Pharmaceutical Research. 4(1), 23-32.; Modi, A.J., Khadabadi, S. S., Farooqui, I.A., Deore, S.L. 2010. Argyreia Specio…	#19,#27,#28,#29				N/A	no	N/A	N/A	N/A	No	N/A	N/A
C100	chanoclavine-II	C16H20N2O	256.158	257.165	255.15		SAHHMCVYMGARBT-GJTNBUKJSA-N	1466-08-6	(2E)-2-Methyl-3-[(4R,5S)-4-(methylamino)-1,3,4,5-tetrahydrobenzo[cd]indol-5-yl]-2-propen-1-ol	Chanoclavine II	32702224	ChemSpider-Chanoclavine II	Argyreia speciosa	Ambika, A.P., Nair, S.N. 2017. Wound Healing Activity of Plants from the Convolvulaceae Family. Advances in wound care. 8(1), 28-37.; Padhi, M., Mahapatra, S., Panda, J., Mishra, N.K. 2013. Traditional uses and Phytopharmacological Aspects of Argyreia nervosa. Journal of Advanced Pharmaceutical Research. 4(1), 23-32.; Modi, A.J., Khadabadi, S. S., Farooqui, I.A., Deore, S.L. 2010. Argyreia Specio…	#19,#27,#28,#29				N/A	no	N/A	N/A	N/A	No	N/A	N/A
C101	festuclavine	C16H20N2	240.163	241.17	239.155		VLMZMRDOMOGGFA-SPHRCPJVNA-N	569-26-6	(8β)-6,8-Dimethylergoline	Festuclavin	294963	http://www.chemspider.com/Chemical-Structure.294963.html?rid=b09eaa80-1484-4f8a-bacf-6fc9c9ed7806	Argyreia speciosa	Ambika, A.P., Nair, S.N. 2017. Wound Healing Activity of Plants from the Convolvulaceae Family. Advances in wound care. 8(1), 28-37.; Padhi, M., Mahapatra, S., Panda, J., Mishra, N.K. 2013. Traditional uses and Phytopharmacological Aspects of Argyreia nervosa. Journal of Advanced Pharmaceutical Research. 4(1), 23-32.; Modi, A.J., Khadabadi, S. S., Farooqui, I.A., Deore, S.L. 2010. Argyreia Specio…	#19,#27,#28,#29				N/A	no	N/A	N/A	N/A	No	N/A	N/A
C102	lysergene	C16H16N2	236.132	237.139	235.124		MVCNPXUMKZNDRO-OAHLLOKOSA-N	478-91-1	6-Methyl-8-methylene-9,10-didehydroergoline	Lysergene	10390293	ChemSpider-Lysergene	Argyreia speciosa	Ambika, A.P., Nair, S.N. 2017. Wound Healing Activity of Plants from the Convolvulaceae Family. Advances in wound care. 8(1), 28-37.; Padhi, M., Mahapatra, S., Panda, J., Mishra, N.K. 2013. Traditional uses and Phytopharmacological Aspects of Argyreia nervosa. Journal of Advanced Pharmaceutical Research. 4(1), 23-32.; Modi, A.J., Khadabadi, S. S., Farooqui, I.A., Deore, S.L. 2010. Argyreia Specio…	#19,#27,#28,#29				N/A	no	N/A	N/A	N/A	No	N/A	N/A
C103	lysergol	C16H18N2O	254.142	255.149	253.135		BIXJFIJYBLJTMK-MEBBXXQBSA-N	602-85-7	[(8β)-6-Methyl-9,10-didehydroergolin-8-yl]methanol	Lysergol	14267	ChemSpider-Lysergol	Argyreia speciosa	Ambika, A.P., Nair, S.N. 2017. Wound Healing Activity of Plants from the Convolvulaceae Family. Advances in wound care. 8(1), 28-37.; Padhi, M., Mahapatra, S., Panda, J., Mishra, N.K. 2013. Traditional uses and Phytopharmacological Aspects of Argyreia nervosa. Journal of Advanced Pharmaceutical Research. 4(1), 23-32.; Modi, A.J., Khadabadi, S. S., Farooqui, I.A., Deore, S.L. 2010. Argyreia Specio…	#19,#27,#28,#29				N/A	no	N/A	N/A	N/A	No	N/A	N/A
C104	isolysergol	C16H18N2O	254.142	255.149	253.135		BIXJFIJYBLJTMK-ZUZCIYMTSA-N	478-93-3	[(8α)-6-Methyl-9,10-didehydroergolin-8-yl]methanol	isolysergol	809752	ChemSpider-isolysergol	Argyreia speciosa	Ambika, A.P., Nair, S.N. 2017. Wound Healing Activity of Plants from the Convolvulaceae Family. Advances in wound care. 8(1), 28-37.; Padhi, M., Mahapatra, S., Panda, J., Mishra, N.K. 2013. Traditional uses and Phytopharmacological Aspects of Argyreia nervosa. Journal of Advanced Pharmaceutical Research. 4(1), 23-32.; Modi, A.J., Khadabadi, S. S., Farooqui, I.A., Deore, S.L. 2010. Argyreia Specio…	#19,#27,#28,#29				N/A	no	N/A	N/A	N/A	No	N/A	N/A
C105	setoclavine	C16H18N2O	254.142	255.149	253.135		BGVUWLLRNRBDAY-UHFFFAOYSA-N	519-12-0	6,8-Dimethyl-9,10-didehydroergolin-8-ol	setoclavine	8236438	ChemSpider-Setoclavine	Argyreia speciosa	Ambika, A.P., Nair, S.N. 2017. Wound Healing Activity of Plants from the Convolvulaceae Family. Advances in wound care. 8(1), 28-37.; Padhi, M., Mahapatra, S., Panda, J., Mishra, N.K. 2013. Traditional uses and Phytopharmacological Aspects of Argyreia nervosa. Journal of Advanced Pharmaceutical Research. 4(1), 23-32.; Modi, A.J., Khadabadi, S. S., Farooqui, I.A., Deore, S.L. 2010. Argyreia Specio…	#19,#27,#28,#29				N/A	no	N/A	N/A	N/A	No	N/A	N/A
C106	iso-setoclavine	C16H18N2O	254.142	255.149	253.135		BGVUWLLRNRBDAY-GDBMZVCRSA-N	519-11-9	(8β)-6,8-Dimethyl-9,10-didehydroergolin-8-ol	isosetoclavine	9819290	ChemSpider-isosetoclavine	Argyreia speciosa	Ambika, A.P., Nair, S.N. 2017. Wound Healing Activity of Plants from the Convolvulaceae Family. Advances in wound care. 8(1), 28-37.; Padhi, M., Mahapatra, S., Panda, J., Mishra, N.K. 2013. Traditional uses and Phytopharmacological Aspects of Argyreia nervosa. Journal of Advanced Pharmaceutical Research. 4(1), 23-32.; Modi, A.J., Khadabadi, S. S., Farooqui, I.A., Deore, S.L. 2010. Argyreia Specio…	#19,#27,#28,#29				N/A	no	N/A	N/A	N/A	No	N/A	N/A
C107	ergine	C16H17N3O	267.138	268.144	266.13		GENAHGKEFJLNJB-QMTHXVAHSA-N	478-94-4	(8β)-6-Methyl-9,10-didehydroergoline-8-carboxamide	ergine	390611	ChemSpider-Ergine	Argyreia speciosa	Ambika, A.P., Nair, S.N. 2017. Wound Healing Activity of Plants from the Convolvulaceae Family. Advances in wound care. 8(1), 28-37.; Padhi, M., Mahapatra, S., Panda, J., Mishra, N.K. 2013. Traditional uses and Phytopharmacological Aspects of Argyreia nervosa. Journal of Advanced Pharmaceutical Research. 4(1), 23-32.; Modi, A.J., Khadabadi, S. S., Farooqui, I.A., Deore, S.L. 2010. Argyreia Specio…	#19,#27,#28,#29				N/A	no	N/A	N/A	N/A	No	N/A	N/A
C108	isoergine	C16H17N3O	267.138	268.144	266.13		GENAHGKEFJLNJB-IINYFYTJSA-N	2889-26-1	(6aR,9S)-7-methyl-6,6a,8,9-tetrahydro-4H-indolo[4,3-fg]quinoline-9-carboxamide	isoergine	PubChem CID: 12309749	PubChem-isoergine	Argyreia speciosa	Ambika, A.P., Nair, S.N. 2017. Wound Healing Activity of Plants from the Convolvulaceae Family. Advances in wound care. 8(1), 28-37.; Padhi, M., Mahapatra, S., Panda, J., Mishra, N.K. 2013. Traditional uses and Phytopharmacological Aspects of Argyreia nervosa. Journal of Advanced Pharmaceutical Research. 4(1), 23-32.; Modi, A.J., Khadabadi, S. S., Farooqui, I.A., Deore, S.L. 2010. Argyreia Specio…	#19,#27,#28,#29				N/A	no	N/A	N/A	N/A	No	N/A	N/A
C109	glutamic acid	C5H9NO4	147.054	148.06	146.046		WHUUTDBJXJRKMK-UHFFFAOYSA-N	19285-83-7	4-Amino-1,5-pentandioic acid	glutamic acid	591	ChemSpider-Glutamic Acid	Argyreia speciosa	Ambika, A.P., Nair, S.N. 2017. Wound Healing Activity of Plants from the Convolvulaceae Family. Advances in wound care. 8(1), 28-37.; Padhi, M., Mahapatra, S., Panda, J., Mishra, N.K. 2013. Traditional uses and Phytopharmacological Aspects of Argyreia nervosa. Journal of Advanced Pharmaceutical Research. 4(1), 23-32.; Modi, A.J., Khadabadi, S. S., Farooqui, I.A., Deore, S.L. 2010. Argyreia Specio…	#19,#27,#28,#29				yes	N/A	yes	yes	40 NCE	No	N/A	N/A
C110	glycine	C2H5NO2	75.0326	76.0393	74.0247		DHMQDGOQFOQNFH-UHFFFAOYSA-N	56-40-6	2-Aminoacetic acid	Glycine	730	ChemSpider-Glycine	Argyreia speciosa	Ambika, A.P., Nair, S.N. 2017. Wound Healing Activity of Plants from the Convolvulaceae Family. Advances in wound care. 8(1), 28-37.; Padhi, M., Mahapatra, S., Panda, J., Mishra, N.K. 2013. Traditional uses and Phytopharmacological Aspects of Argyreia nervosa. Journal of Advanced Pharmaceutical Research. 4(1), 23-32.; Modi, A.J., Khadabadi, S. S., Farooqui, I.A., Deore, S.L. 2010. Argyreia Specio…	#19,#27,#28,#29				yes	N/A	yes	yes	100 NCE -	ESI +, -	15 V	> 20 V
C111	isoleucine	C6H13NO2	131.095	132.102	130.087		AGPKZVBTJJNPAG-WHFBIAKZSA-N	73-32-5	(2S,3S)-2-amino-3-methyl-Pentanoic acid	isoleucine	6067	ChemSpider-isoleucine	Argyreia speciosa	Ambika, A.P., Nair, S.N. 2017. Wound Healing Activity of Plants from the Convolvulaceae Family. Advances in wound care. 8(1), 28-37.; Padhi, M., Mahapatra, S., Panda, J., Mishra, N.K. 2013. Traditional uses and Phytopharmacological Aspects of Argyreia nervosa. Journal of Advanced Pharmaceutical Research. 4(1), 23-32.; Modi, A.J., Khadabadi, S. S., Farooqui, I.A., Deore, S.L. 2010. Argyreia Specio…	#19,#27,#28,#29				yes	N/A	yes	no	30 NCE	ESI +, -	5 V	> 20 V
C112	leucine	C6H13NO2	131.095	132.102	130.087		ROHFNLRQFUQHCH-UHFFFAOYSA-N	328-39-2	(±)-2-Amino-4-methylpentanoic acid	Leucine	834	ChemSpider-Leucine	Argyreia speciosa	Ambika, A.P., Nair, S.N. 2017. Wound Healing Activity of Plants from the Convolvulaceae Family. Advances in wound care. 8(1), 28-37.; Padhi, M., Mahapatra, S., Panda, J., Mishra, N.K. 2013. Traditional uses and Phytopharmacological Aspects of Argyreia nervosa. Journal of Advanced Pharmaceutical Research. 4(1), 23-32.; Modi, A.J., Khadabadi, S. S., Farooqui, I.A., Deore, S.L. 2010. Argyreia Specio…	#19,#27,#28,#29				yes	N/A	yes	no	30 NCE	No	N/A	N/A
C113	lysine	C6H14N2O2	146.106	147.113	145.098		KDXKERNSBIXSRK-YFKPBYRVSA-N	56-87-1	(S)-2,6-diamino-Hexanoic acid	L-(+)-Lysine	5747	ChemSpider-L-(+)-Lysine	Argyreia speciosa	Ambika, A.P., Nair, S.N. 2017. Wound Healing Activity of Plants from the Convolvulaceae Family. Advances in wound care. 8(1), 28-37.; Padhi, M., Mahapatra, S., Panda, J., Mishra, N.K. 2013. Traditional uses and Phytopharmacological Aspects of Argyreia nervosa. Journal of Advanced Pharmaceutical Research. 4(1), 23-32.; Modi, A.J., Khadabadi, S. S., Farooqui, I.A., Deore, S.L. 2010. Argyreia Specio…	#19,#27,#28,#29				yes	N/A	yes	no	40 NCE	ESI +, -	10 V	> 20 V
C114	phenylalanine	C9H11NO2	165.08	166.086	164.072		COLNVLDHVKWLRT-UHFFFAOYSA-N	150-30-1	(±)-2-Amino-3-phenylpropionic acid	phenylalanine	969	ChemSpider-Phenylalanine	Argyreia speciosa	Ambika, A.P., Nair, S.N. 2017. Wound Healing Activity of Plants from the Convolvulaceae Family. Advances in wound care. 8(1), 28-37.; Padhi, M., Mahapatra, S., Panda, J., Mishra, N.K. 2013. Traditional uses and Phytopharmacological Aspects of Argyreia nervosa. Journal of Advanced Pharmaceutical Research. 4(1), 23-32.; Modi, A.J., Khadabadi, S. S., Farooqui, I.A., Deore, S.L. 2010. Argyreia Specio…	#19,#27,#28,#29				yes	N/A	yes	yes	30 NCE	ESI +, -	5 V	15 V
C115	tyrosine	C9H11NO3	181.074	182.081	180.067		OUYCCCASQSFEME-QMMMGPOBSA-N	2370-61-8	(S)-a-amino-4-hydroxy-Benzenepropanoic acid	tyrosine	5833	ChemSpider-Tyrosine	Argyreia speciosa	Ambika, A.P., Nair, S.N. 2017. Wound Healing Activity of Plants from the Convolvulaceae Family. Advances in wound care. 8(1), 28-37.; Padhi, M., Mahapatra, S., Panda, J., Mishra, N.K. 2013. Traditional uses and Phytopharmacological Aspects of Argyreia nervosa. Journal of Advanced Pharmaceutical Research. 4(1), 23-32.; Modi, A.J., Khadabadi, S. S., Farooqui, I.A., Deore, S.L. 2010. Argyreia Specio…	#19,#27,#28,#29				yes	N/A	yes	yes	30 NCE	ESI +, -	10 V	15 V
C116	a-aminobutyric acid	C4H9NO2	103.064	104.071	102.056		QWCKQJZIFLGMSD-UHFFFAOYSA-N	1492-24-6	2-Aminobutanoic acid	2-Aminobutanoic acid	6405	ChemSpider-2-Aminobutanoic acid	Argyreia speciosa	Ambika, A.P., Nair, S.N. 2017. Wound Healing Activity of Plants from the Convolvulaceae Family. Advances in wound care. 8(1), 28-37.; Padhi, M., Mahapatra, S., Panda, J., Mishra, N.K. 2013. Traditional uses and Phytopharmacological Aspects of Argyreia nervosa. Journal of Advanced Pharmaceutical Research. 4(1), 23-32.; Modi, A.J., Khadabadi, S. S., Farooqui, I.A., Deore, S.L. 2010. Argyreia Specio…	#19,#27,#28,#29				yes	N/A	yes	no	40 NCE	ESI +, -	5 V	> 20 V

## Sheet: Taxonomy
Convolvulaceae Family
Merrimia tridentata
Ipomoea carnea
Evolvulus alsinoides
Evolvulus nummularius
Ipomoea batatas
Argyreia speciosa
Argyreia cuneata
Anitha P. Ambika, Advances in wound care, vol 8, No1, 28
Wound Healing Activity of Plants from the Convolvulaceae Family
